# Supplementary material for: Bulky PP1 analogs exert cellular effects independently from analog-sensitive kinase inhibition
Source: Front Chem. 2026 Apr 28;14:1812827. doi: 10.3389/fchem.2026.1812827 (PMC13161952; doi:10.3389/fchem.2026.1812827)
Supplement: Supplementary file 1 [file Table2.xlsx]

## Sheet: RPE1
	Table S2: Protein expression levels in MDA-MB-231 and THP-1 cells of wild-type kinases
	inhibited by PP1 analogs
			MDA-MB-231		THP-1
	Uniprot ID	Symbol	Prot. Intensity	Z-Score	Prot. Intensity	Z-Score
	P49674	CSNK1E	2.92547	0.692465	_	_
	P48730	CSNK1D	1.57696	-0.581987	2.51384	0.550415
	P21709	EPHA1	_	_	_	_
	P29317	EPHA2	4.99082	0.614928	_	_
	P29320	EPHA3	_	_	_	_
	P54764	EPHA4	_	_	_	_
	P54756	EPHA5	_	_	_	_
	P29322	EPHA8	_	_	_	_
	P54762	EPHB1			_	_
	P29323	EPHB2	2.91967	0.192298	_	_
	P54753	EPHB3	_	_	_	_
	P54760	EPHB4	1.34307	-1.1922	_	_
	P09769	FGR	_	_	_	_
	P07948	LYN	3.92179	1.01516	4.72324	1.9361
	O95819	MAP4K4	0.642553	-0.664447	_	_
	Q8N4C8	MINK1	1.61098	0.259897	_	_
	Q15139	PKD1	_	_	_	_
	Q9BZL6	PKD2	2.62232	0.71118	2.18917	0.1539
	O94806	PKD3	_	_	_	_
	P42685	PTK5	_	_	_	_
	Q13882	PTK6	_	_	_	_
	P07949	RET	_	_	3.15852	0.726808
	P07947	YES1	4.96182	1.47945	2.29835	-1.74254
