# Supplementary material for: Bulky PP1 analogs exert cellular effects independently from analog-sensitive kinase inhibition
Source: Front Chem. 2026 Apr 28;14:1812827. doi: 10.3389/fchem.2026.1812827 (PMC13161952; doi:10.3389/fchem.2026.1812827)
Supplement: Supplementary file 3 [file Table3.xlsx]

## Sheet: Feuil1
Protein	Gene	HaCaT	hTERT-RPE1	THP-1
CK1E	CSNK1E	88.1	141.1	78.9
CK1D	CSNK1D	45.2	48.5	46.8
EPHA1	EPHA1	16.7	0	0.4
EPHA2	EPHA2	30.9	125.7	0.9
EPHA3	EPHA3	0	2	0.1
EPHA4	EPHA4	7.1	10.3	0
EPHA5	EPHA5	0	10.1	0
EPHA8	EPHA8	0	0	0.1
EPHB1	EPHB1	0.2	0.2	0.7
EPHB2	EPHB2	39.8	25.6	0.5
EPHB3	EPHB3	40.5	0.8	0.1
EPHB4	EPHB4	38.5	25	6.8
FGR	FGR	0.1	0	10.2
LYN	LYN	19.4	13.2	41.5
MAP4K4	MAP4K4	40.4	119	100.3
MINK1	MINK1	92.5	25	12.3
PKD1	PRKD1	0.2	2.1	0.1
PKD2	PRKD2	27.7	12.9	7.6
PKD3	PRKD3	15.2	26.8	25.2
FRK	PTK5	5.8	0.3	0.7
PTK6	PTK6	34.2	0.2	1.7
RET	RET	0	0	57.2
YES1	YES1	24.5	40.1	20.6
