# Supplementary material for: Bulky PP1 analogs exert cellular effects independently from analog-sensitive kinase inhibition
Source: Front Chem. 2026 Apr 28;14:1812827. doi: 10.3389/fchem.2026.1812827 (PMC13161952; doi:10.3389/fchem.2026.1812827)
Supplement: Supplementary file 5 [file Table1.xlsx]

## Sheet: Feuil1
GO Terms (Biological Processes)	Count	%	Fold Enrichment	p-value	FDR	Proteins	Nbr kinase families
Cell surface receptor protein tyrosine kinase signaling pathway	8	34.7826	2.87681	0.0100493	0.187588	EphA1-2, FGR, Lyn, FRK, PTK6, RET, YES	7
Innate immune response	6	26.087	3.23641	0.0241777	0.361517	FGR, Lyn, PKD1 FRK, PTK6, YES	6
Positive regulation of cell migration	8	34.7826	4.18445	0.00100341	0.0218519	EphA1, 2, 4, EphB2, FGR, Lyn, MAP4K4, RET	5
Cellular response to retinoic acid	5	21.7391	7.84585	0.00182267	0.0376046	EphA3, Lyn, PTK6, RET, YES	5
Positive regulation of neuron projection development	5	21.7391	3.92292	0.0267448	0.361517	EphA3, Lyn, PKD1, PTK6, RET	5
Ephrin receptor signaling pathway	13	56.5217	4.2338	2.24653e-06	0.00088064	EphA1-5, EphA8, EphB1-4, Lyn, RET, YES	4
Axon guidance	8	34.7826	8.12276	8.03273e-06	0.00152195	EphA3-5, 8, EphB1-3, RET	2
Vascular endothelial growth factor signaling pathway	11	47.8261	4.31522	2.44924e-05	0.00152195	EphA1-5, 8, EphB1-4, RET	2
Vascular endothelial growth factor receptor-1 signaling pathway	11	47.8261	4.1276	3.78304e-05	0.00152195	EphA1-5, 8, EphB1-4, RET	2
Fibroblast growth factor receptor signaling pathway	11	47.8261	4.1276	3.78304e-05	0.00152195	EphA1-5, 8, EphB1-4, RET	2
Macrophage colony-stimulating factor signaling pathway	11	47.8261	4.1276	3.78304e-05	0.00152195	EphA1-5, 8, EphB1-4, RET	2
Brain-derived neurotrophic factor receptor signaling pathway	11	47.8261	4.1276	3.78304e-05	0.00152195	EphA1-5, 8, EphB1-4, RET	2
Platelet-derived growth factor receptor-alpha signaling pathway	11	47.8261	4.1276	3.78304e-05	0.00152195	EphA1-5, 8, EphB1-4, RET	2
Transmembrane-ephrin receptor activity	11	47.8261	4.04995	4.55559e-05	0.000179826	EphA1-5, 8, EphB1-4, RET	2
Epidermal growth factor receptor activity	11	47.8261	4.04995	4.55559e-05	0.000179826	EphA1-5, 8, EphB1-4, RET	2
Platelet-derived growth factor alpha-receptor activity	11	47.8261	4.04995	4.55559e-05	0.000179826	EphA1-5, 8, EphB1-4, RET	2
Stem cell factor receptor activity	11	47.8261	4.04995	4.55559e-05	0.000179826	EphA1-5, 8, EphB1-4, RET	2
Insulin receptor activity	11	47.8261	4.04995	4.55559e-05	0.000179826	EphA1-5, 8, EphB1-4, RET	2
Insulin-like growth factor receptor activity	11	47.8261	4.04995	4.55559e-05	0.000179826	EphA1-5, 8, EphB1-4, RET	2
GPI-linked ephrin receptor activity	11	47.8261	4.04995	4.55559e-05	0.000179826	EphA1-5, 8, EphB1-4, RET	2
Fibroblast growth factor receptor activity	11	47.8261	4.04995	4.55559e-05	0.000179826	EphA1-5, 8, EphB1-4, RET	2
Platelet-derived growth factor beta-receptor activity	11	47.8261	4.04995	4.55559e-05	0.000179826	EphA1-5, 8, EphB1-4, RET	2
Vascular endothelial growth factor receptor activity	11	47.8261	4.04995	4.55559e-05	0.000179826	EphA1-5, 8, EphB1-4, RET	2
Protein tyrosine kinase collagen receptor activity	11	47.8261	4.04995	4.55559e-05	0.000179826	EphA1-5, 8, EphB1-4, RET	2
Hepatocyte growth factor receptor activity	11	47.8261	4.04995	4.55559e-05	0.000179826	EphA1-5, 8, EphB1-4, RET	2
Brain-derived neurotrophic factor receptor activity	11	47.8261	4.04995	4.55559e-05	0.000179826	EphA1-5, 8, EphB1-4, RET	2
Macrophage colony-stimulating factor receptor activity	11	47.8261	4.04995	4.55559e-05	0.000179826	EphA1-5, 8, EphB1-4, RET	2
Boss receptor activity	11	47.8261	4.04995	4.55559e-05	0.000179826	EphA1-5, 8, EphB1-4, RET	2
Placental growth factor receptor activity	11	47.8261	4.04995	4.55559e-05	0.000179826	EphA1-5, 8, EphB1-4, RET	2
Collagen-activated tyrosine kinase receptor signaling pathway	11	47.8261	4.03978	4.65904e-05	0.00152195	EphA1-5, 8, EphB1-4, RET	2
Kit signaling pathway	11	47.8261	4.03978	4.65904e-05	0.00152195	EphA1-5, 8, EphB1-4, RET	2
Platelet-derived growth factor receptor-beta signaling pathway	11	47.8261	4.03978	4.65904e-05	0.00152195	EphA1-5, 8, EphB1-4, RET	2
Hepatocyte growth factor receptor signaling pathway	11	47.8261	4.03978	4.65904e-05	0.00152195	EphA1-5, 8, EphB1-4, RET	2
Angiogenesis	8	34.7826	6.00378	8.20876e-05	0.00247526	EphA1-2, EphB1-4, PKD1, PKD2	2
Insulin-like growth factor receptor signaling pathway	11	47.8261	3.45217	0.000204939	0.0057383	EphA1-5, 8, EphB1-4, RET	2
Insulin receptor signaling pathway	11	47.8261	3.39053	0.000241736	0.00592253	EphA1-5, 8, EphB1-4, RET	2
Epidermal growth factor receptor signaling pathway	11	47.8261	3.39053	0.000241736	0.00592253	EphA1-5, 8, EphB1-4, RET	2
Cell adhesion	6	26.087	4.93168	0.00369358	0.0723941	EphA2-4, 8, EphB4, PKD2	2
Ephrin receptor activity	8	34.7826	13.8435	6.20503e-08	4.65377e-06	EphA3-5, EphA8, EphB1-4	1
Regulation of GTPase activity	5	21.7391	10.788	0.00043256	0.00997433	EphA1, 3-5, EphB3	1
