# Supplementary material for: Bulky PP1 analogs exert cellular effects independently from analog-sensitive kinase inhibition
Source: Front Chem. 2026 Apr 28;14:1812827. doi: 10.3389/fchem.2026.1812827 (PMC13161952; doi:10.3389/fchem.2026.1812827)
Supplement: Supplementary file 7 [file Supplementaryfile1.zip]

Archive with 344 entries (325 files):
- NMR_rawdata/
- __MACOSX/._NMR_rawdata
- NMR_rawdata/.DS_Store
- __MACOSX/NMR_rawdata/._.DS_Store
- NMR_rawdata/intermediate 1/
- __MACOSX/NMR_rawdata/._intermediate 1
- NMR_rawdata/3MSB-PP1/
- __MACOSX/NMR_rawdata/._3MSB-PP1
- NMR_rawdata/intermediate 2/
- __MACOSX/NMR_rawdata/._intermediate 2
- NMR_rawdata/intermediate 1/1H/
- __MACOSX/NMR_rawdata/intermediate 1/._1H
- NMR_rawdata/3MSB-PP1/13C/
- __MACOSX/NMR_rawdata/3MSB-PP1/._13C
- NMR_rawdata/3MSB-PP1/1H/
- __MACOSX/NMR_rawdata/3MSB-PP1/._1H
- NMR_rawdata/intermediate 2/13C/
- __MACOSX/NMR_rawdata/intermediate 2/._13C
- NMR_rawdata/intermediate 2/1H/
- __MACOSX/NMR_rawdata/intermediate 2/._1H
- NMR_rawdata/intermediate 1/1H/uxnmr.par
- __MACOSX/NMR_rawdata/intermediate 1/1H/._uxnmr.par
- NMR_rawdata/intermediate 1/1H/pulseprogram
- __MACOSX/NMR_rawdata/intermediate 1/1H/._pulseprogram
- NMR_rawdata/intermediate 1/1H/precom.output
- __MACOSX/NMR_rawdata/intermediate 1/1H/._precom.output
- NMR_rawdata/intermediate 1/1H/format.temp
- __MACOSX/NMR_rawdata/intermediate 1/1H/._format.temp
- NMR_rawdata/intermediate 1/1H/audita.txt
- __MACOSX/NMR_rawdata/intermediate 1/1H/._audita.txt
- NMR_rawdata/intermediate 1/1H/status
- __MACOSX/NMR_rawdata/intermediate 1/1H/._status
- NMR_rawdata/intermediate 1/1H/pdata/
- __MACOSX/NMR_rawdata/intermediate 1/1H/._pdata
- NMR_rawdata/intermediate 1/1H/stanprogram2152
- __MACOSX/NMR_rawdata/intermediate 1/1H/._stanprogram2152
- NMR_rawdata/intermediate 1/1H/fq1list
- __MACOSX/NMR_rawdata/intermediate 1/1H/._fq1list
- NMR_rawdata/intermediate 1/1H/sequenceno
- __MACOSX/NMR_rawdata/intermediate 1/1H/._sequenceno
- NMR_rawdata/intermediate 1/1H/fid
- __MACOSX/NMR_rawdata/intermediate 1/1H/._fid
- NMR_rawdata/intermediate 1/1H/shimvalues
- __MACOSX/NMR_rawdata/intermediate 1/1H/._shimvalues
- NMR_rawdata/intermediate 1/1H/uxnmr.info
- __MACOSX/NMR_rawdata/intermediate 1/1H/._uxnmr.info
- NMR_rawdata/intermediate 1/1H/scon2
- __MACOSX/NMR_rawdata/intermediate 1/1H/._scon2
- NMR_rawdata/intermediate 1/1H/orig
- __MACOSX/NMR_rawdata/intermediate 1/1H/._orig
- NMR_rawdata/intermediate 1/1H/vtc_pid_settings
- __MACOSX/NMR_rawdata/intermediate 1/1H/._vtc_pid_settings
- NMR_rawdata/intermediate 1/1H/acqu
- __MACOSX/NMR_rawdata/intermediate 1/1H/._acqu
- NMR_rawdata/intermediate 1/1H/topshimreport
- __MACOSX/NMR_rawdata/intermediate 1/1H/._topshimreport
- NMR_rawdata/intermediate 1/1H/acqus
- __MACOSX/NMR_rawdata/intermediate 1/1H/._acqus
- NMR_rawdata/intermediate 1/1H/specpar
- __MACOSX/NMR_rawdata/intermediate 1/1H/._specpar
- NMR_rawdata/3MSB-PP1/13C/uxnmr.par
- __MACOSX/NMR_rawdata/3MSB-PP1/13C/._uxnmr.par
- NMR_rawdata/3MSB-PP1/13C/prosol_History
- __MACOSX/NMR_rawdata/3MSB-PP1/13C/._prosol_History
- NMR_rawdata/3MSB-PP1/13C/stanprogram3642
- __MACOSX/NMR_rawdata/3MSB-PP1/13C/._stanprogram3642
- NMR_rawdata/3MSB-PP1/13C/pulseprogram
- __MACOSX/NMR_rawdata/3MSB-PP1/13C/._pulseprogram
- NMR_rawdata/3MSB-PP1/13C/precom.output
- __MACOSX/NMR_rawdata/3MSB-PP1/13C/._precom.output
- NMR_rawdata/3MSB-PP1/13C/format.temp
- __MACOSX/NMR_rawdata/3MSB-PP1/13C/._format.temp
- NMR_rawdata/3MSB-PP1/13C/audita.txt
- __MACOSX/NMR_rawdata/3MSB-PP1/13C/._audita.txt
- NMR_rawdata/3MSB-PP1/13C/pdata/
- __MACOSX/NMR_rawdata/3MSB-PP1/13C/._pdata
- NMR_rawdata/3MSB-PP1/13C/cpdprg2
- __MACOSX/NMR_rawdata/3MSB-PP1/13C/._cpdprg2
- NMR_rawdata/3MSB-PP1/13C/fq1list
- __MACOSX/NMR_rawdata/3MSB-PP1/13C/._fq1list
- NMR_rawdata/3MSB-PP1/13C/fid
- __MACOSX/NMR_rawdata/3MSB-PP1/13C/._fid
- NMR_rawdata/3MSB-PP1/13C/shimvalues
- __MACOSX/NMR_rawdata/3MSB-PP1/13C/._shimvalues
- NMR_rawdata/3MSB-PP1/13C/uxnmr.info
- __MACOSX/NMR_rawdata/3MSB-PP1/13C/._uxnmr.info
- NMR_rawdata/3MSB-PP1/13C/scon2
- __MACOSX/NMR_rawdata/3MSB-PP1/13C/._scon2
- NMR_rawdata/3MSB-PP1/13C/preemp_default_Z858901_0002
- __MACOSX/NMR_rawdata/3MSB-PP1/13C/._preemp_default_Z858901_0002
- NMR_rawdata/3MSB-PP1/13C/vtc_pid_settings
- __MACOSX/NMR_rawdata/3MSB-PP1/13C/._vtc_pid_settings
- NMR_rawdata/3MSB-PP1/13C/acqu
- __MACOSX/NMR_rawdata/3MSB-PP1/13C/._acqu
- NMR_rawdata/3MSB-PP1/13C/topshimreport
- __MACOSX/NMR_rawdata/3MSB-PP1/13C/._topshimreport
- NMR_rawdata/3MSB-PP1/13C/acqus
- __MACOSX/NMR_rawdata/3MSB-PP1/13C/._acqus
- NMR_rawdata/3MSB-PP1/13C/specpar
- __MACOSX/NMR_rawdata/3MSB-PP1/13C/._specpar
- NMR_rawdata/3MSB-PP1/1H/uxnmr.par
- __MACOSX/NMR_rawdata/3MSB-PP1/1H/._uxnmr.par
- NMR_rawdata/3MSB-PP1/1H/prosol_History
- __MACOSX/NMR_rawdata/3MSB-PP1/1H/._prosol_History
- NMR_rawdata/3MSB-PP1/1H/pulseprogram
- __MACOSX/NMR_rawdata/3MSB-PP1/1H/._pulseprogram
- NMR_rawdata/3MSB-PP1/1H/format.temp
- __MACOSX/NMR_rawdata/3MSB-PP1/1H/._format.temp
- NMR_rawdata/3MSB-PP1/1H/audita.txt
- __MACOSX/NMR_rawdata/3MSB-PP1/1H/._audita.txt
- NMR_rawdata/3MSB-PP1/1H/pdata/
- __MACOSX/NMR_rawdata/3MSB-PP1/1H/._pdata
- NMR_rawdata/3MSB-PP1/1H/fid
- __MACOSX/NMR_rawdata/3MSB-PP1/1H/._fid
- NMR_rawdata/3MSB-PP1/1H/shimvalues
- __MACOSX/NMR_rawdata/3MSB-PP1/1H/._shimvalues
- NMR_rawdata/3MSB-PP1/1H/uxnmr.info
- __MACOSX/NMR_rawdata/3MSB-PP1/1H/._uxnmr.info
- NMR_rawdata/3MSB-PP1/1H/scon2
- __MACOSX/NMR_rawdata/3MSB-PP1/1H/._scon2
- NMR_rawdata/3MSB-PP1/1H/vtc_pid_settings
- __MACOSX/NMR_rawdata/3MSB-PP1/1H/._vtc_pid_settings
- NMR_rawdata/3MSB-PP1/1H/acqu
- __MACOSX/NMR_rawdata/3MSB-PP1/1H/._acqu
- NMR_rawdata/3MSB-PP1/1H/topshimreport
- __MACOSX/NMR_rawdata/3MSB-PP1/1H/._topshimreport
- NMR_rawdata/3MSB-PP1/1H/acqus
- __MACOSX/NMR_rawdata/3MSB-PP1/1H/._acqus
- NMR_rawdata/3MSB-PP1/1H/specpar
- __MACOSX/NMR_rawdata/3MSB-PP1/1H/._specpar
- NMR_rawdata/intermediate 2/13C/uxnmr.par
- __MACOSX/NMR_rawdata/intermediate 2/13C/._uxnmr.par
- NMR_rawdata/intermediate 2/13C/prosol_History
- __MACOSX/NMR_rawdata/intermediate 2/13C/._prosol_History
- NMR_rawdata/intermediate 2/13C/stanprogram3642
- __MACOSX/NMR_rawdata/intermediate 2/13C/._stanprogram3642
- NMR_rawdata/intermediate 2/13C/pulseprogram
- __MACOSX/NMR_rawdata/intermediate 2/13C/._pulseprogram
- NMR_rawdata/intermediate 2/13C/precom.output
- __MACOSX/NMR_rawdata/intermediate 2/13C/._precom.output
- NMR_rawdata/intermediate 2/13C/format.temp
- __MACOSX/NMR_rawdata/intermediate 2/13C/._format.temp
- NMR_rawdata/intermediate 2/13C/audita.txt
- __MACOSX/NMR_rawdata/intermediate 2/13C/._audita.txt
- NMR_rawdata/intermediate 2/13C/pdata/
- __MACOSX/NMR_rawdata/intermediate 2/13C/._pdata
- NMR_rawdata/intermediate 2/13C/cpdprg2
- __MACOSX/NMR_rawdata/intermediate 2/13C/._cpdprg2
- NMR_rawdata/intermediate 2/13C/fq1list
- __MACOSX/NMR_rawdata/intermediate 2/13C/._fq1list
- NMR_rawdata/intermediate 2/13C/fid
- __MACOSX/NMR_rawdata/intermediate 2/13C/._fid
- NMR_rawdata/intermediate 2/13C/shimvalues
- __MACOSX/NMR_rawdata/intermediate 2/13C/._shimvalues
- NMR_rawdata/intermediate 2/13C/uxnmr.info
- __MACOSX/NMR_rawdata/intermediate 2/13C/._uxnmr.info
- NMR_rawdata/intermediate 2/13C/scon2
- __MACOSX/NMR_rawdata/intermediate 2/13C/._scon2
- NMR_rawdata/intermediate 2/13C/preemp_default_Z858901_0002
- __MACOSX/NMR_rawdata/intermediate 2/13C/._preemp_default_Z858901_0002
- NMR_rawdata/intermediate 2/13C/vtc_pid_settings
- __MACOSX/NMR_rawdata/intermediate 2/13C/._vtc_pid_settings
- NMR_rawdata/intermediate 2/13C/acqu
- __MACOSX/NMR_rawdata/intermediate 2/13C/._acqu
- NMR_rawdata/intermediate 2/13C/topshimreport
- __MACOSX/NMR_rawdata/intermediate 2/13C/._topshimreport
- NMR_rawdata/intermediate 2/13C/acqus
- __MACOSX/NMR_rawdata/intermediate 2/13C/._acqus
- NMR_rawdata/intermediate 2/13C/specpar
- __MACOSX/NMR_rawdata/intermediate 2/13C/._specpar
- NMR_rawdata/intermediate 2/1H/uxnmr.par
- __MACOSX/NMR_rawdata/intermediate 2/1H/._uxnmr.par
- NMR_rawdata/intermediate 2/1H/prosol_History
- __MACOSX/NMR_rawdata/intermediate 2/1H/._prosol_History
- NMR_rawdata/intermediate 2/1H/pulseprogram
- __MACOSX/NMR_rawdata/intermediate 2/1H/._pulseprogram
- NMR_rawdata/intermediate 2/1H/precom.output
- __MACOSX/NMR_rawdata/intermediate 2/1H/._precom.output
- NMR_rawdata/intermediate 2/1H/format.temp
- __MACOSX/NMR_rawdata/intermediate 2/1H/._format.temp
- NMR_rawdata/intermediate 2/1H/audita.txt
- __MACOSX/NMR_rawdata/intermediate 2/1H/._audita.txt
- NMR_rawdata/intermediate 2/1H/stanprogram10248
- __MACOSX/NMR_rawdata/intermediate 2/1H/._stanprogram10248
- NMR_rawdata/intermediate 2/1H/pdata/
- __MACOSX/NMR_rawdata/intermediate 2/1H/._pdata
- NMR_rawdata/intermediate 2/1H/fq1list
- __MACOSX/NMR_rawdata/intermediate 2/1H/._fq1list
- NMR_rawdata/intermediate 2/1H/fid
- __MACOSX/NMR_rawdata/intermediate 2/1H/._fid
- NMR_rawdata/intermediate 2/1H/shimvalues
- __MACOSX/NMR_rawdata/intermediate 2/1H/._shimvalues
- NMR_rawdata/intermediate 2/1H/uxnmr.info
- __MACOSX/NMR_rawdata/intermediate 2/1H/._uxnmr.info
- NMR_rawdata/intermediate 2/1H/scon2
- __MACOSX/NMR_rawdata/intermediate 2/1H/._scon2
- NMR_rawdata/intermediate 2/1H/vtc_pid_settings
- __MACOSX/NMR_rawdata/intermediate 2/1H/._vtc_pid_settings
- NMR_rawdata/intermediate 2/1H/acqu
- __MACOSX/NMR_rawdata/intermediate 2/1H/._acqu
- NMR_rawdata/intermediate 2/1H/topshimreport
- __MACOSX/NMR_rawdata/intermediate 2/1H/._topshimreport
- NMR_rawdata/intermediate 2/1H/acqus
- __MACOSX/NMR_rawdata/intermediate 2/1H/._acqus
- NMR_rawdata/intermediate 2/1H/specpar
- __MACOSX/NMR_rawdata/intermediate 2/1H/._specpar
- NMR_rawdata/intermediate 1/1H/pdata/1/
- __MACOSX/NMR_rawdata/intermediate 1/1H/pdata/._1
- NMR_rawdata/3MSB-PP1/13C/pdata/1/
- __MACOSX/NMR_rawdata/3MSB-PP1/13C/pdata/._1
- NMR_rawdata/3MSB-PP1/1H/pdata/1/
- __MACOSX/NMR_rawdata/3MSB-PP1/1H/pdata/._1
- NMR_rawdata/intermediate 2/13C/pdata/1/
- __MACOSX/NMR_rawdata/intermediate 2/13C/pdata/._1
- NMR_rawdata/intermediate 2/1H/pdata/1/
- __MACOSX/NMR_rawdata/intermediate 2/1H/pdata/._1
- NMR_rawdata/intermediate 1/1H/pdata/1/proc
- __MACOSX/NMR_rawdata/intermediate 1/1H/pdata/1/._proc
- NMR_rawdata/intermediate 1/1H/pdata/1/peaks
- __MACOSX/NMR_rawdata/intermediate 1/1H/pdata/1/._peaks
- NMR_rawdata/intermediate 1/1H/pdata/1/peakrng
- __MACOSX/NMR_rawdata/intermediate 1/1H/pdata/1/._peakrng
- NMR_rawdata/intermediate 1/1H/pdata/1/peaklist.xml
- __MACOSX/NMR_rawdata/intermediate 1/1H/pdata/1/._peaklist.xml
- NMR_rawdata/intermediate 1/1H/pdata/1/title
- __MACOSX/NMR_rawdata/intermediate 1/1H/pdata/1/._title
- NMR_rawdata/intermediate 1/1H/pdata/1/parm.txt
- __MACOSX/NMR_rawdata/intermediate 1/1H/pdata/1/._parm.txt
- NMR_rawdata/intermediate 1/1H/pdata/1/auditp.txt
- __MACOSX/NMR_rawdata/intermediate 1/1H/pdata/1/._auditp.txt
- NMR_rawdata/intermediate 1/1H/pdata/1/intrng
- __MACOSX/NMR_rawdata/intermediate 1/1H/pdata/1/._intrng
- NMR_rawdata/intermediate 1/1H/pdata/1/clevels
- __MACOSX/NMR_rawdata/intermediate 1/1H/pdata/1/._clevels
- NMR_rawdata/intermediate 1/1H/pdata/1/1r
- __MACOSX/NMR_rawdata/intermediate 1/1H/pdata/1/._1r
- NMR_rawdata/intermediate 1/1H/pdata/1/1i
- __MACOSX/NMR_rawdata/intermediate 1/1H/pdata/1/._1i
- NMR_rawdata/intermediate 1/1H/pdata/1/procs
- __MACOSX/NMR_rawdata/intermediate 1/1H/pdata/1/._procs
- NMR_rawdata/intermediate 1/1H/pdata/1/outd
- __MACOSX/NMR_rawdata/intermediate 1/1H/pdata/1/._outd
- NMR_rawdata/intermediate 1/1H/pdata/1/thumb.png
- __MACOSX/NMR_rawdata/intermediate 1/1H/pdata/1/._thumb.png
- NMR_rawdata/3MSB-PP1/13C/pdata/1/proc
- __MACOSX/NMR_rawdata/3MSB-PP1/13C/pdata/1/._proc
- NMR_rawdata/3MSB-PP1/13C/pdata/1/peaks
- __MACOSX/NMR_rawdata/3MSB-PP1/13C/pdata/1/._peaks
- NMR_rawdata/3MSB-PP1/13C/pdata/1/peakrng
- __MACOSX/NMR_rawdata/3MSB-PP1/13C/pdata/1/._peakrng
- NMR_rawdata/3MSB-PP1/13C/pdata/1/peaklist.xml
- __MACOSX/NMR_rawdata/3MSB-PP1/13C/pdata/1/._peaklist.xml
- NMR_rawdata/3MSB-PP1/13C/pdata/1/title
- __MACOSX/NMR_rawdata/3MSB-PP1/13C/pdata/1/._title
- NMR_rawdata/3MSB-PP1/13C/pdata/1/parm.txt
- __MACOSX/NMR_rawdata/3MSB-PP1/13C/pdata/1/._parm.txt
- NMR_rawdata/3MSB-PP1/13C/pdata/1/auditp.txt
- __MACOSX/NMR_rawdata/3MSB-PP1/13C/pdata/1/._auditp.txt
- NMR_rawdata/3MSB-PP1/13C/pdata/1/eretic
- __MACOSX/NMR_rawdata/3MSB-PP1/13C/pdata/1/._eretic
- NMR_rawdata/3MSB-PP1/13C/pdata/1/intrng
- __MACOSX/NMR_rawdata/3MSB-PP1/13C/pdata/1/._intrng
- NMR_rawdata/3MSB-PP1/13C/pdata/1/1r
- __MACOSX/NMR_rawdata/3MSB-PP1/13C/pdata/1/._1r
- NMR_rawdata/3MSB-PP1/13C/pdata/1/1i
- __MACOSX/NMR_rawdata/3MSB-PP1/13C/pdata/1/._1i
- NMR_rawdata/3MSB-PP1/13C/pdata/1/procs
- __MACOSX/NMR_rawdata/3MSB-PP1/13C/pdata/1/._procs
- NMR_rawdata/3MSB-PP1/13C/pdata/1/outd
- __MACOSX/NMR_rawdata/3MSB-PP1/13C/pdata/1/._outd
- NMR_rawdata/3MSB-PP1/1H/pdata/1/proc
- __MACOSX/NMR_rawdata/3MSB-PP1/1H/pdata/1/._proc
- NMR_rawdata/3MSB-PP1/1H/pdata/1/peaks
- __MACOSX/NMR_rawdata/3MSB-PP1/1H/pdata/1/._peaks
- NMR_rawdata/3MSB-PP1/1H/pdata/1/peakrng
- __MACOSX/NMR_rawdata/3MSB-PP1/1H/pdata/1/._peakrng
- NMR_rawdata/3MSB-PP1/1H/pdata/1/peaklist.xml
- __MACOSX/NMR_rawdata/3MSB-PP1/1H/pdata/1/._peaklist.xml
- NMR_rawdata/3MSB-PP1/1H/pdata/1/title
- __MACOSX/NMR_rawdata/3MSB-PP1/1H/pdata/1/._title
- NMR_rawdata/3MSB-PP1/1H/pdata/1/parm.txt
- __MACOSX/NMR_rawdata/3MSB-PP1/1H/pdata/1/._parm.txt
- NMR_rawdata/3MSB-PP1/1H/pdata/1/auditp.txt
- __MACOSX/NMR_rawdata/3MSB-PP1/1H/pdata/1/._auditp.txt
- NMR_rawdata/3MSB-PP1/1H/pdata/1/intrng
- __MACOSX/NMR_rawdata/3MSB-PP1/1H/pdata/1/._intrng
- NMR_rawdata/3MSB-PP1/1H/pdata/1/1r
- __MACOSX/NMR_rawdata/3MSB-PP1/1H/pdata/1/._1r
- NMR_rawdata/3MSB-PP1/1H/pdata/1/1i
- __MACOSX/NMR_rawdata/3MSB-PP1/1H/pdata/1/._1i
- NMR_rawdata/3MSB-PP1/1H/pdata/1/procs
- __MACOSX/NMR_rawdata/3MSB-PP1/1H/pdata/1/._procs
- NMR_rawdata/3MSB-PP1/1H/pdata/1/outd
- __MACOSX/NMR_rawdata/3MSB-PP1/1H/pdata/1/._outd
- NMR_rawdata/intermediate 2/13C/pdata/1/proc
- __MACOSX/NMR_rawdata/intermediate 2/13C/pdata/1/._proc
- NMR_rawdata/intermediate 2/13C/pdata/1/peaks
- __MACOSX/NMR_rawdata/intermediate 2/13C/pdata/1/._peaks
- NMR_rawdata/intermediate 2/13C/pdata/1/peakrng
- __MACOSX/NMR_rawdata/intermediate 2/13C/pdata/1/._peakrng
[truncated: 44 more entries]
