# Supplementary material for: Bulky PP1 analogs exert cellular effects independently from analog-sensitive kinase inhibition
Source: Front Chem. 2026 Apr 28;14:1812827. doi: 10.3389/fchem.2026.1812827 (PMC13161952; doi:10.3389/fchem.2026.1812827)
Supplement: Supplementary file 7 [file Supplementaryfile1.zip › NMR_rawdata/intermediate 1/1H/pulseprogram]

# 1 "/opt/topspin3.6.5/exp/stan/nmr/lists/pp/zg"
# 1 "<built-in>"
# 1 "<command-line>"
# 1 "/opt/topspin3.6.5/exp/stan/nmr/lists/pp/zg"
;zg
;avance-version (12/01/11)
;1D sequence
;
;$CLASS=HighRes
;$DIM=1D
;$TYPE=
;$SUBTYPE=
;$COMMENT=


# 1 "/opt/topspin3.6.5/exp/stan/nmr/lists/pp/Avance.incl" 1
;Avance3aqs.incl
;   for AV III with AQS IPSO
;
;avance-version (15/06/05)
;
;$CLASS=HighRes Incl
;$COMMENT=


# 170 "/opt/topspin3.6.5/exp/stan/nmr/lists/pp/Avance.incl"
;$Id: Avance3aqs.incl,v 1.1.8.3 2015/03/05 16:46:54 ber Exp $
# 13 "/opt/topspin3.6.5/exp/stan/nmr/lists/pp/zg" 2


"acqt0=-p1*2/3.1416"
# 1 "mc_line 18 file /opt/topspin3.6.5/exp/stan/nmr/lists/pp/zg exp. def. part of mc cmd. before ze"
; dimension 1D; AQ_mode 
define delay MCWRK
define delay MCREST
"MCREST = 30m - 30m"
"MCWRK = 0.333333*30m"

    dccorr
# 18 "/opt/topspin3.6.5/exp/stan/nmr/lists/pp/zg"
# 18 "/opt/topspin3.6.5/exp/stan/nmr/lists/pp/zg"
1 ze
# 1 "mc_line 18 file /opt/topspin3.6.5/exp/stan/nmr/lists/pp/zg exp. def. of mc cmd. after ze"
# 19 "/opt/topspin3.6.5/exp/stan/nmr/lists/pp/zg"
# 1 "mc_line 19 file /opt/topspin3.6.5/exp/stan/nmr/lists/pp/zg exp. start label for mc cmd."
2 MCWRK  * 2
LBLF0, MCWRK
  MCREST
# 20 "/opt/topspin3.6.5/exp/stan/nmr/lists/pp/zg"
  d1
  p1 ph1
  go=2 ph31
# 1 "mc_line 23 file /opt/topspin3.6.5/exp/stan/nmr/lists/pp/zg exp. mc cmd. in line"
  MCWRK wr #0
  MCWRK zd
  lo to LBLF0 times td0

# 24 "/opt/topspin3.6.5/exp/stan/nmr/lists/pp/zg"
exit


ph1=0 2 2 0 1 3 3 1
ph31=0 2 2 0 1 3 3 1
# 31 "/opt/topspin3.6.5/exp/stan/nmr/lists/pp/zg"
;pl1 : f1 channel - power level for pulse (default)
;p1 : f1 channel -  high power pulse
;d1 : relaxation delay; 1-5 * T1
;ns: 1 * n, total number of scans: NS * TD0


# 38 "/opt/topspin3.6.5/exp/stan/nmr/lists/pp/zg"
;$Id: zg,v 1.11 2012/01/31 17:49:31 ber Exp $
