# Supplementary material for: Bulky PP1 analogs exert cellular effects independently from analog-sensitive kinase inhibition
Source: Front Chem. 2026 Apr 28;14:1812827. doi: 10.3389/fchem.2026.1812827 (PMC13161952; doi:10.3389/fchem.2026.1812827)
Supplement: Supplementary file 7 [file Supplementaryfile1.zip › NMR_rawdata/intermediate 1/1H/audita.txt]

##TITLE= Audit trail, TopSpin 3.6.5
##JCAMPDX= 5.01
##ORIGIN= Bruker BioSpin GmbH
##OWNER= nmr
$$ /opt/tera_ccrmn/data/chimiotheque/nmr/ac1937f1/1/audita.txt
##AUDIT TRAIL=  $$ (NUMBER, WHEN, WHO, WHERE, PROCESS, VERSION, WHAT)
(   1,<2025-10-09 17:46:31.444 +0200>,<nmr>,<av300>,<go4>,<TopSpin 3.6.5>,
      <created by zg on data set with UUID '027cdd62-a527-11f0-86d5-001018b25380'
       started at 2025-10-09 17:45:41.287 +0200,
       POWCHK enabled, PULCHK disabled,
       terminated by command 'halt'
       configuration hash MD5:
       D2 EB C8 FB D6 FA 2E 26 76 E1 0F 51 26 9E 2C 24
       data hash MD5: 64K
       FE 83 72 81 CF CF A9 E4 6B F8 DB 33 B9 54 7B 45>)
(   2,<2025-10-09 17:46:34.000 +0200>,<nmr>,<av300>,<xwish3>,<TopSpin 3.6.5>,
      <ICON-NMR Copied from /opt/topspin/data/chimiotheque/nmr/ac1937f1/1>)
##END=

$$ hash MD5
$$ A8 C1 BF 8B D7 5C A4 CD 4E EE 9A 9B F8 E1 9E 78
