# Supplementary material for: Bulky PP1 analogs exert cellular effects independently from analog-sensitive kinase inhibition
Source: Front Chem. 2026 Apr 28;14:1812827. doi: 10.3389/fchem.2026.1812827 (PMC13161952; doi:10.3389/fchem.2026.1812827)
Supplement: Supplementary file 7 [file Supplementaryfile1.zip › NMR_rawdata/intermediate 1/1H/shimvalues]

# Thu Oct  9 17:46:30 2025
#$$PROBEIDENTIFIER=Z104275_0254
#$$PROBENAME=PA BBO 300S1 BBF-H-D-05 Z
#$$SHIMID=313232
#
# Active Shim Gradients
#
Z           		1068            
Z2          		-156            
Z3          		-655            
Z4          		-3101           
Z5          		999             
Z6          		2682            
X           		-1198           
XZ          		527             
XZ2         		7156            
XZ3         		4567            
Y           		104             
YZ          		242             
YZ2         		6628            
YZ3         		-6828           
XY          		-1780           
XYZ         		-8366           
(X2-Y2)     		1566            
(X2-Y2)Z    		4688            
X3          		-1382           
Y3          		1298            
#
# Lock Parameter
#
FIELD		6608.114
LOCKPHASE		287.000 
LOCKPOWER		-24.000 
LOCKGAIN		115.861 
LOCKDC		-32.100 
LOCKSHIFT		7.240   
LOOPGAIN		-17.000 
LOOPTIME		0.681   
LOOPFILTER		20.000  
#
IEEE64_VERSION_CODE 1
#
# Shim currents 
#
SHIM_SETTING [1 ]  518.03152808    
SHIM_SETTING [2 ]  -77.02000813    
SHIM_SETTING [3 ]  -344.53300693   
SHIM_SETTING [4 ]  -1631.38000681  
SHIM_SETTING [5 ]  525.47399999    
SHIM_SETTING [6 ]  -630.14799999   
SHIM_SETTING [7 ]  277.20200000    
SHIM_SETTING [8 ]  3764.05599996   
SHIM_SETTING [9 ]  823.71599999    
SHIM_SETTING [10]  -936.27999999   
SHIM_SETTING [11]  54.70400000     
SHIM_SETTING [12]  127.29200000    
SHIM_SETTING [13]  3486.32799996   
SHIM_SETTING [14]  -3591.52799996  
SHIM_SETTING [15]  1410.73199998   
SHIM_SETTING [16]  2465.88799997   
SHIM_SETTING [17]  2402.24199997   
SHIM_SETTING [18]  -4400.51599995  
SHIM_SETTING [19]  -726.93199999   
SHIM_SETTING [20]  682.74799999    
