# Supplementary material for: Bulky PP1 analogs exert cellular effects independently from analog-sensitive kinase inhibition
Source: Front Chem. 2026 Apr 28;14:1812827. doi: 10.3389/fchem.2026.1812827 (PMC13161952; doi:10.3389/fchem.2026.1812827)
Supplement: Supplementary file 7 [file Supplementaryfile1.zip › NMR_rawdata/intermediate 1/1H/uxnmr.info]

CONFIGURATION INFORMATION
=========================

Path         : /opt/topspin3.6.5/conf/instr/spect/uxnmr.info
Date         : Fri Aug  8 12:04:28 2025
Release      : TopSpin 3.6.5
Installed in : /opt/topspin3.6.5
Host         : av300
OS           : CentOS Linux release 7.9.2009 (Core)
CPU          : Intel(R) Xeon(R) CPU E5-1620 0 @ 3.60GHz (8 cores at 1309 MHz with Hyperthreading)
User         : nmr (NMR User)
System       : Avance III 300 NMR spectrometer
1H-frequency : 300.23 MHz
Description  : AVIII300 HD Nano AV300
Location     : 10.011
Bruker Order : 10083889
Configured in: av300:/opt/topspin3.6.5/conf/instr/spect

IPSO: connected to spectrometer subnet
- TCP/IP address = 149.236.99.90
 - IPSO type: AQS
- Tctrl : 1
- Fctrls: 2
- Gctrl1: without digital preemphasis
- Rctrl : 1
- FREDs : none
- DPP : none

DRU1: AQS DRU Z100977/02075 ECL 07.01
- TCP/IP address = 149.236.99.89
- Firmware Version = 170619
- DRU1 controls AQS-Rack and HPPR/2

AQS: connected to 149.236.99.89:/dev/tty10
  _Slot_ SBSB _____________________Board_____________________
  Number Addr Type HW-VS FW-VS ID  ECL Name   Description
  -----------------------------------------------------------
     2   0x10 0x43   0x5    CD  R  0.1 REC-1  AQS RXAD/2 600 Z130588/217 ECL 00.01
     3   0x34 0xd6   0x1        X  2.0 REF-1  REF/3-600 Reference Board for AQS/3 Receiver
     4   0x24 0x32     0        S  2.0 SGU-1  AQS SGU/3 600 (2CH) Z117129/00339 ECL 02.00 FPGA-Vs=20131031
     8   0x36  0x5     0        A  9.1 BLA-1  BLA2BB 150/60 20-400 W1345049/3097 ECL 09.01
    14   0xa0 0x90     0        V  2.0 PS-1   AQS PSM-A Power Supply Module
    15   0xa1 0x91     0        V  1.1 PS-2   AQS PSM-D Power Supply Module
    --   0x20 0xd9     0        B  0.2 MASTER 
     1   0x20  0x7     0        B      MASTER AQS Rack Master
  Logical Receiver/SGU configuration:


Router: 1 AQS-Minirouter

Amplifiers (AQS configuration):
  RO  Amplifier  Module  Nucleus  Power/W  Switchbox Name PN/SN/FW
   1      1         1        B      150    N         BLA2BB 150/60 20-400 W1345049/3097/-
   2      1         2        B       60    N         BLA2BB 150/60 20-400 W1345049/3097/-


Transmitters at the spectrometer subnet:
----------------------------------------
LTRX Z109887/00185 ECL 03.01:
- TCP/IP address = 149.236.99.20
- Amplifier      = BSMS/2 LOCK TRANSCEIVER 300: Z109887/00185 ECL 03.01

BSMS: BSMS/2 connected to ethernet
- TCP/IP address = 149.236.99.20
- ELCB firmware version = 20161026
- GAB current limits = 0.0/X, 0.0/Y, 10.0/Z (in A)
- SCB channels = 20
- Shim System = BOSS1-SB
- L-TRX = BSMS/2 LOCK TRANSCEIVER 300: Z109887/00185 ECL 03.01
- Lock: on L-TRX board
- VTU_SPB = BSMS/2 SPB SENSOR & PNEUMATIC BD: Z115191/01816 ECL 04.00
- VTU_VPSB1 = BSMS/2 VARIABLE POWER SUPPLY BD: Z115193/01286 ECL 01.04

VTU: in BSMS/2 connected to ethernet
- TCP/IP address = 149.236.99.20

Bruker Automatic Changer: device connected to 149.236.99.90:/dev/tty05
- Capacity: 60 holders
- Firmware: 20040805
- use BACS air  = yes
- BACS sx delay = 30 s
- Sample Rail fast changer mode = no

Preamplifiers :
HPPR2: - HPPR/2 preamplifier connected to 149.236.99.89:/dev/tty10
    Type      : HPPR/2
    Controller: no Cover, with Application firmware = aQ
                no LED display for tuning and matching
    Module  1 : 1H/2H 1H (virtual 50 Ohm reference: 21.7%/74.0deg)
                PN=Z003950, SN=00370 from 20121003
    Module  2 : 1H/2H 2H (virtual 50 Ohm reference: 53.4%/-64.7deg)
                PN=Z003950, SN=00370 from 20121003
    Module  3 : XBB19F 2HS
                PN=Z003954, SN=00376 from 20121001


Gradient Controller cable connections
--------------------------------------------------------------------
GCtrl1: connected to GAB in BSMS

RF cable connections (detected)
--------------------------------------------------------------------
SGU1 NORM output -> input 1 of transmitter 1 (BLA2BB 150/60 20-400 W1345049/3097)
SGU1 AUX  output -> input 1 of transmitter 2 (BSMS/2 LOCK TRANSCEIVER 300 Z109887/00185 at TCP/IP 149.236.99.20)
SGU2 NORM output -> input 2 of transmitter 1 (BLA2BB 150/60 20-400 W1345049/3097)
SGU2 AUX  output -> TUNE signal input of HPPR

Blanking cable connections (detected)
--------------------------------------------------------------------
transmitter 1 = BLA2BB 150/60 20-400 W1345049/3097:
- amplifier B-150W uses blanking 1
- amplifier B-60W uses blanking 2

transmitter 2 = BSMS/2 LOCK TRANSCEIVER 300 Z109887/00185 at TCP/IP 149.236.99.20:
- amplifier 2H-5W uses blanking 8
