# Supplementary material for: Bulky PP1 analogs exert cellular effects independently from analog-sensitive kinase inhibition
Source: Front Chem. 2026 Apr 28;14:1812827. doi: 10.3389/fchem.2026.1812827 (PMC13161952; doi:10.3389/fchem.2026.1812827)
Supplement: Supplementary file 7 [file Supplementaryfile1.zip › NMR_rawdata/intermediate 1/1H/topshimreport]

New TopShim run:

version = topshim 2.0.0
date = 2025-10-09
time = 17:43:26.643
command = topshim  1dfast ordmax=4 durmax=10

FINE SHIMMING

Parameters:

probe = Z104275_0254
solvent = CDCl3
shim nucleus = 2H
nucleus optimised for = 1H
o1p (from lock) = 7.24 ppm

Results:


1D Shimming:
Required SINO has not been achieved!
Please increase DURMAX if a better map quality is needed.
Required SINO has not been achieved!
Please increase DURMAX if a better map quality is needed.
Iteration  1: FWHM Before= 0.8 Hz, Target= 0.4 Hz, After= 0.9 Hz
Required SINO has not been achieved!
Please increase DURMAX if a better map quality is needed.
Iteration  2: FWHM Before= 0.9 Hz, Target= 0.6 Hz, After= 0.7 Hz
Iteration  3: FWHM Before= 0.7 Hz, Target= 0.6 Hz
Shim succeeded

Lineshape quality factor (1D spectrum, spinning) = 0.692

shim changes: 
Z	-36
Z2	-80
Z3	-96
Z4	-791

duration = 1 min 24 sec
completed successfully
finished Thu Oct  9 17:44:49 2025


========================================================================
