# Supplementary material for: Bulky PP1 analogs exert cellular effects independently from analog-sensitive kinase inhibition
Source: Front Chem. 2026 Apr 28;14:1812827. doi: 10.3389/fchem.2026.1812827 (PMC13161952; doi:10.3389/fchem.2026.1812827)
Supplement: Supplementary file 7 [file Supplementaryfile1.zip › NMR_rawdata/intermediate 1/1H/specpar]

##TITLE= Parameter file, TopSpin 3.6.5
##JCAMPDX= 5.0
##DATATYPE= Parameter Values
##NPOINTS= 13684	$$ modification sequence number
##ORIGIN= Bruker BioSpin GmbH
##OWNER= nmrsu
$$ 2025-09-17 09:48:19.214 +0200  nmr@av300
$$ /opt/topspin3.6.5/conf/instr/spect/specpar
$$ process /opt/topspin3.6.5/prog/mod/hconfserver
##$ANCIEN= (0..7)
0 0 0 0 0 0 0 0
##$BF1= 100.13
##$BF2= 100.13
##$BF3= 100.13
##$DEC= 1
##$DECB= 1
##$DEF19F= yes
##$DEFRSEL= yes
##$HPMOD= (0..7)
0 0 0 0 0 0 0 0
##$HPPRECH= (0..15)
-1 -1 -1 -1 -1 -1 -1 -1 -1 -1 -1 -1 -1 -1 -1 -1
##$HPSELECT= no
##$LOCSW19F= -1
##$LOCSW2H= -1
##$NUC1= 10
##$NUC2= 0
##$NUC3= 0
##$NUC4= 0
##$NUC5= 0
##$NUC6= 0
##$NUC7= 0
##$NUC8= 0
##$NUCARR= (0..123)
300.23 300.23 46.08713298 320.23724914 228.712139645 44.182104998 116.680777733
42.18775817 32.255684413 96.32571514 75.492893546 21.695571529 30.422041698
40.700550851 282.498449225 23.701044881 79.41653937 18.378984761 78.230507776
59.64725553 121.535331707 23.0456548 29.416262191 24.485933168 14.009851658
7.689806002 20.205566067 72.931112018 16.925568328 16.930080785 29.933858711
78.96934078 16.970488741 74.424669201 9.720780889 71.23579427 26.828705917
79.607404588 85.276407494 18.784799647 72.059265114 91.560254419 10.472968125
51.407224012 57.25840348 15.665166761 75.219564154 81.081668991 11.55164948
28.987035369 98.236619044 13.011433791 14.711864455 27.910275485 73.484805191
19.56576693 19.976388499 67.57674715 13.826044847 15.495978149 9.566669828
13.73882503 12.152766984 13.971302126 63.695235604 66.630569302 65.647556236
65.788286047 98.231500123 106.978731196 111.957664454 71.846771327 38.907457199
78.569416407 94.721871469 60.068475218 83.494521428 24.750724018 39.378593127
29.826220251 33.364343734 39.61324689 42.409411974 91.930426 16.362535
10.087728 12.519591 10.327912 74.637178 32.965254 9.217061 12.099269 72.175292
10.327912 14.471086 64.069082 8.646624 24.889067 52.538166404 14.4740883
34.2382292 24.4117013 12.0302161 7.5567891 35.99637608 12.50874369 67.62560658
68.30712868 6.852242361 23.31406042 5.1579514 5.6173033 64.539794603 5.1909767
53.773660891 19.849955641 171.50098336 173.184186827 62.809914378 48.244823362
5.52843522 10.898349 100 100
##$NUCOFFS= (0..127)
<1H> <19F> <31P> <11B> <7Li> <15N> <13C> <27Al> <35Cl> <23Na> <2H> <> <>
<> <> <> <> <> <> <> <> <> <> <> <> <> <> <> <> <> <> <> <> <> <> <> <>
<> <> <> <> <> <> <> <> <> <> <> <> <> <> <> <> <> <> <> <> <> <> <> <>
<> <> <> <> <> <> <> <> <> <> <> <> <> <> <> <> <> <> <> <> <> <> <> <>
<> <> <> <> <> <> <> <> <> <> <> <> <> <> <> <> <> <> <> <> <> <> <> <>
<> <> <> <> <> <> <> <> <> <> <> <> <> <> <> <> <> <> <>
##$OBS= 1
##$OFFS= (0..127)
0 0 0 0 0 0 0 0 0 0 0 0 0 0 0 0 0 0 0 0 0 0 0 0 0 0 0 0 0 0 0 0 0 0 0 0
0 0 0 0 0 0 0 0 0 0 0 0 0 0 0 0 0 0 0 0 0 0 0 0 0 0 0 0 0 0 0 0 0 0 0 0
0 0 0 0 0 0 0 0 0 0 0 0 0 0 0 0 0 0 0 0 0 0 0 0 0 0 0 0 0 0 0 0 0 0 0 0
0 0 0 0 0 0 0 0 0 0 0 0 0 0 0 0 0 0 0 0
##$OFFSF= (0..7)
0 0 0 0 0 0 0 0
##$OFFSH= (0..7)
1853.40000001588 0 0 0 0 0 0 0
##$OFFSX= (0..7)
5042.0000000031 0 0 0 0 0 0 0
##$OFFSXAS= (0..7)
0 0 0 0 0 0 0 0
##$OFSF1= 0
##$OFSF2= 0
##$OFSH1= 0
##$OFSH2= 0
##$OFSH3= 0
##$OFSX1= 0
##$OFSX2= 0
##$OFSY= 0
##$PACOIL= (0..15)
0 0 0 0 0 0 0 0 0 0 0 0 0 0 0 0
##$PRECHAN= (0..15)
-1 2 0 1 -1 -1 -1 -1 -1 -1 -1 -1 -1 -1 -1 -1
##$RECPRE= (0..15)
-1 0 -1 -1 -1 -1 -1 -1 -1 -1 -1 -1 -1 -1 -1 -1
##$RECPRFX= (0..15)
1 0 0 0 0 0 0 0 0 0 0 0 0 0 0 0
##$RECSEL= (0..15)
0 0 1 0 0 0 0 0 0 0 0 0 0 0 0 0
##$SELREC= (0..9)
0 0 0 0 0 0 0 0 0 0
##$SFO1= 75.492894
##$SFO2= 300.23
##$SFO3= 300.233706
##$SFO4= 300.233706
##$SFO5= 300.233706
##$SFO6= 300.233706
##$SFO7= 300.233706
##$SFO8= 300.233706
##$TY= (0..123)
0 0 0 0 0 0 0 0 0 0 0 0 0 0 0 0 0 0 0 0 0 0 0 0 0 0 0 0 0 0 0 0 0 0 0 0
0 0 0 0 0 0 0 0 0 0 0 0 0 0 0 0 0 0 0 0 0 0 0 0 0 0 0 0 0 0 0 0 0 0 0 0
0 0 0 0 0 0 0 0 0 0 0 0 0 0 0 0 0 0 0 0 0 0 0 0 0 0 0 0 0 0 0 0 0 0 0 0
0 0 0 0 0 0 0 0 0 0 0 0 0 0 0 0
##END=
