# Supplementary material for: Bulky PP1 analogs exert cellular effects independently from analog-sensitive kinase inhibition
Source: Front Chem. 2026 Apr 28;14:1812827. doi: 10.3389/fchem.2026.1812827 (PMC13161952; doi:10.3389/fchem.2026.1812827)
Supplement: Supplementary file 7 [file Supplementaryfile1.zip › NMR_rawdata/3MSB-PP1/13C/fq1list]

O 500.132001
-17500000
-17439453
-17378906
-17318359
-17257812
-17197266
-17136719
-17076172
-17015625
-16955078
-16894531
-16833984
-16773438
-16712891
-16652344
-16591797
-16531250
-16470703
-16410156
-16349609
-16289062
-16228516
-16167969
-16107422
-16046875
-15986328
-15925781
-15865234
-15804688
-15744141
-15683594
-15623047
-15562500
-15501953
-15441406
-15380859
-15320312
-15259766
-15199219
-15138672
-15078125
-15017578
-14957031
-14896484
-14835938
-14775391
-14714844
-14654297
-14593750
-14533203
-14472656
-14412109
-14351562
-14291016
-14230469
-14169922
-14109375
-14048828
-13988281
-13927734
-13867188
-13806641
-13746094
-13685547
-13625000
-13564453
-13503906
-13443359
-13382812
-13322266
-13261719
-13201172
-13140625
-13080078
-13019531
-12958984
-12898438
-12837891
-12777344
-12716797
-12656250
-12595703
-12535156
-12474609
-12414062
-12353516
-12292969
-12232422
-12171875
-12111328
-12050781
-11990234
-11929688
-11869141
-11808594
-11748047
-11687500
-11626953
-11566406
-11505859
-11445312
-11384766
-11324219
-11263672
-11203125
-11142578
-11082031
-11021484
-10960938
-10900391
-10839844
-10779297
-10718750
-10658203
-10597656
-10537109
-10476562
-10416016
-10355469
-10294922
-10234375
-10173828
-10113281
-10052734
-9992188
-9931641
-9871094
-9810547
-9750000
-9689453
-9628906
-9568359
-9507812
-9447266
-9386719
-9326172
-9265625
-9205078
-9144531
-9083984
-9023438
-8962891
-8902344
-8841797
-8781250
-8720703
-8660156
-8599609
-8539062
-8478516
-8417969
-8357422
-8296875
-8236328
-8175781
-8115234
-8054688
-7994141
-7933594
-7873047
-7812500
-7751953
-7691406
-7630859
-7570312
-7509766
-7449219
-7388672
-7328125
-7267578
-7207031
-7146484
-7085938
-7025391
-6964844
-6904297
-6843750
-6783203
-6722656
-6662109
-6601562
-6541016
-6480469
-6419922
-6359375
-6298828
-6238281
-6177734
-6117188
-6056641
-5996094
-5935547
-5875000
-5814453
-5753906
-5693359
-5632812
-5572266
-5511719
-5451172
-5390625
-5330078
-5269531
-5208984
-5148438
-5087891
-5027344
-4966797
-4906250
-4845703
-4785156
-4724609
-4664062
-4603516
-4542969
-4482422
-4421875
-4361328
-4300781
-4240234
-4179688
-4119141
-4058594
-3998047
-3937500
-3876953
-3816406
-3755859
-3695312
-3634766
-3574219
-3513672
-3453125
-3392578
-3332031
-3271484
-3210938
-3150391
-3089844
-3029297
-2968750
-2908203
-2847656
-2787109
-2726562
-2666016
-2605469
-2544922
-2484375
-2423828
-2363281
-2302734
-2242188
-2181641
-2121094
-2060547
-2000000
-1992172
-1984344
-1976517
-1968689
-1960861
-1953033
-1945205
-1937378
-1929550
-1921722
-1913894
-1906067
-1898239
-1890411
-1882583
-1874755
-1866928
-1859100
-1851272
-1843444
-1835616
-1827789
-1819961
-1812133
-1804305
-1796477
-1788650
-1780822
-1772994
-1765166
-1757339
-1749511
-1741683
-1733855
-1726027
-1718200
-1710372
-1702544
-1694716
-1686888
-1679061
-1671233
-1663405
-1655577
-1647750
-1639922
-1632094
-1624266
-1616438
-1608611
-1600783
-1592955
-1585127
-1577299
-1569472
-1561644
-1553816
-1545988
-1538160
-1530333
-1522505
-1514677
-1506849
-1499022
-1491194
-1483366
-1475538
-1467710
-1459883
-1452055
-1444227
-1436399
-1428571
-1420744
-1412916
-1405088
-1397260
-1389432
-1381605
-1373777
-1365949
-1358121
-1350294
-1342466
-1334638
-1326810
-1318982
-1311155
-1303327
-1295499
-1287671
-1279843
-1272016
-1264188
-1256360
-1248532
-1240705
-1232877
-1225049
-1217221
-1209393
-1201566
-1193738
-1185910
-1178082
-1170254
-1162427
-1154599
-1146771
-1138943
-1131115
-1123288
-1115460
-1107632
-1099804
-1091977
-1084149
-1076321
-1068493
-1060665
-1052838
-1045010
-1037182
-1029354
-1021526
-1013699
-1005871
 -998043
 -990215
 -982387
 -974560
 -966732
 -958904
 -951076
 -943249
 -935421
 -927593
 -919765
 -911937
 -904110
 -896282
 -888454
 -880626
 -872798
 -864971
 -857143
 -849315
 -841487
 -833659
 -825832
 -818004
 -810176
 -802348
 -794521
 -786693
 -778865
 -771037
 -763209
 -755382
 -747554
 -739726
 -731898
 -724070
 -716243
 -708415
 -700587
 -692759
 -684932
 -677104
 -669276
 -661448
 -653620
 -645793
 -637965
 -630137
 -622309
 -614481
 -606654
 -598826
 -590998
 -583170
 -575342
 -567515
 -559687
 -551859
 -544031
 -536204
 -528376
 -520548
 -512720
 -504892
 -497065
 -489237
 -481409
 -473581
 -465753
 -457926
 -450098
 -442270
 -434442
 -426614
 -418787
 -410959
 -403131
 -395303
 -387476
 -379648
 -371820
 -363992
 -356164
 -348337
 -340509
 -332681
 -324853
 -317025
 -309198
 -301370
 -293542
 -285714
 -277886
 -270059
 -262231
 -254403
 -246575
 -238748
 -230920
 -223092
 -215264
 -207436
 -199609
 -191781
 -183953
 -176125
 -168297
 -160470
 -152642
 -144814
 -136986
 -129159
 -121331
 -113503
 -105675
  -97847
  -90020
  -82192
  -74364
  -66536
  -58708
  -50881
  -43053
  -35225
  -27397
  -19569
  -11742
   -3914
    3914
   11742
   19569
   27397
   35225
   43053
   50881
   58708
   66536
   74364
   82192
   90020
   97847
  105675
  113503
  121331
  129159
  136986
  144814
  152642
  160470
  168297
  176125
  183953
  191781
  199609
  207436
  215264
  223092
  230920
  238748
  246575
  254403
  262231
  270059
  277886
  285714
  293542
  301370
  309198
  317025
  324853
  332681
  340509
  348337
  356164
  363992
  371820
  379648
  387476
  395303
  403131
  410959
  418787
  426614
  434442
  442270
  450098
  457926
  465753
  473581
  481409
  489237
  497065
  504892
  512720
  520548
  528376
  536204
  544031
  551859
  559687
  567515
  575342
  583170
  590998
  598826
  606654
  614481
  622309
  630137
  637965
  645793
  653620
  661448
  669276
  677104
  684932
  692759
  700587
  708415
  716243
  724070
  731898
  739726
  747554
  755382
  763209
  771037
  778865
  786693
  794521
  802348
  810176
  818004
  825832
  833659
  841487
  849315
  857143
  864971
  872798
  880626
  888454
  896282
  904110
  911937
  919765
  927593
  935421
  943249
  951076
  958904
  966732
  974560
  982387
  990215
  998043
 1005871
 1013699
 1021526
 1029354
 1037182
 1045010
 1052838
 1060665
 1068493
 1076321
 1084149
 1091977
 1099804
 1107632
 1115460
 1123288
 1131115
 1138943
 1146771
 1154599
 1162427
 1170254
 1178082
 1185910
 1193738
 1201566
 1209393
 1217221
 1225049
 1232877
 1240705
 1248532
 1256360
 1264188
 1272016
 1279843
 1287671
 1295499
 1303327
 1311155
 1318982
 1326810
 1334638
 1342466
 1350294
 1358121
 1365949
 1373777
 1381605
 1389432
 1397260
 1405088
 1412916
 1420744
 1428571
 1436399
 1444227
 1452055
 1459883
 1467710
 1475538
 1483366
 1491194
 1499022
 1506849
 1514677
 1522505
 1530333
 1538160
 1545988
 1553816
 1561644
 1569472
 1577299
 1585127
 1592955
 1600783
 1608611
 1616438
 1624266
 1632094
 1639922
 1647750
 1655577
 1663405
 1671233
 1679061
 1686888
 1694716
 1702544
 1710372
 1718200
 1726027
 1733855
 1741683
 1749511
 1757339
 1765166
 1772994
 1780822
 1788650
 1796477
 1804305
 1812133
 1819961
 1827789
 1835616
 1843444
 1851272
 1859100
 1866928
 1874755
 1882583
 1890411
 1898239
 1906067
 1913894
 1921722
 1929550
 1937378
 1945205
 1953033
 1960861
 1968689
 1976517
 1984344
 1992172
 2000000
 2060547
 2121094
 2181641
 2242187
 2302734
 2363281
 2423828
 2484375
 2544922
 2605469
 2666016
 2726562
 2787109
 2847656
 2908203
 2968750
 3029297
 3089844
 3150391
 3210937
 3271484
 3332031
 3392578
 3453125
 3513672
 3574219
 3634766
 3695312
 3755859
 3816406
 3876953
 3937500
 3998047
 4058594
 4119141
 4179687
 4240234
 4300781
 4361328
 4421875
 4482422
 4542969
 4603516
 4664062
 4724609
 4785156
 4845703
 4906250
 4966797
 5027344
 5087891
 5148437
 5208984
 5269531
 5330078
 5390625
 5451172
 5511719
 5572266
 5632812
 5693359
 5753906
 5814453
 5875000
 5935547
 5996094
 6056641
 6117187
 6177734
 6238281
 6298828
 6359375
 6419922
 6480469
 6541016
 6601562
 6662109
 6722656
 6783203
 6843750
 6904297
 6964844
 7025391
 7085937
 7146484
 7207031
 7267578
 7328125
 7388672
 7449219
 7509766
 7570312
 7630859
 7691406
 7751953
 7812500
 7873047
 7933594
 7994141
 8054687
 8115234
 8175781
 8236328
 8296875
 8357422
 8417969
 8478516
 8539062
 8599609
 8660156
 8720703
 8781250
 8841797
 8902344
 8962891
 9023437
 9083984
 9144531
 9205078
 9265625
 9326172
 9386719
 9447266
 9507812
 9568359
 9628906
 9689453
 9750000
 9810547
 9871094
 9931641
 9992187
10052734
10113281
10173828
10234375
10294922
10355469
10416016
10476562
10537109
10597656
10658203
10718750
10779297
10839844
10900391
10960937
11021484
11082031
11142578
11203125
11263672
11324219
11384766
11445312
11505859
11566406
11626953
11687500
11748047
11808594
11869141
11929687
11990234
12050781
12111328
12171875
12232422
12292969
12353516
12414062
12474609
12535156
12595703
12656250
12716797
12777344
12837891
12898437
12958984
13019531
13080078
13140625
13201172
13261719
13322266
13382812
13443359
13503906
13564453
13625000
13685547
13746094
13806641
13867187
13927734
13988281
14048828
14109375
14169922
14230469
14291016
14351562
14412109
14472656
14533203
14593750
14654297
14714844
14775391
14835937
14896484
14957031
15017578
15078125
15138672
15199219
15259766
15320312
15380859
15441406
15501953
15562500
15623047
15683594
15744141
15804687
15865234
15925781
15986328
16046875
16107422
16167969
16228516
16289062
16349609
16410156
16470703
16531250
16591797
16652344
16712891
16773437
16833984
16894531
16955078
17015625
17076172
17136719
17197266
17257812
17318359
17378906
17439453
17500000
