# Supplementary material for: Bulky PP1 analogs exert cellular effects independently from analog-sensitive kinase inhibition
Source: Front Chem. 2026 Apr 28;14:1812827. doi: 10.3389/fchem.2026.1812827 (PMC13161952; doi:10.3389/fchem.2026.1812827)
Supplement: Supplementary file 7 [file Supplementaryfile1.zip › NMR_rawdata/3MSB-PP1/13C/shimvalues]

# Fri Mar  6 19:19:55 2026
#$$PROBEIDENTIFIER=Z858901_0002
#$$PROBENAME=PA BBI 500S2 H&F-BB-D-05 Z BTO
#$$SHIMID=302923
#
# Active Shim Gradients
#
Z           		954             
Z2          		-1029           
Z3          		-1737           
Z4          		-886            
Z5          		-1092           
Z6          		-14075          
X           		-4339           
XZ          		129             
XZ2         		-1573           
XZ3         		-2715           
XZ4         		-173            
XZ5         		7664            
Y           		1369            
YZ          		-325            
YZ2         		-8067           
YZ3         		-2579           
YZ4         		151             
YZ5         		9823            
XY          		-5976           
XYZ         		23155           
XYZ2        		-5127           
XYZ3        		1163            
XYZ4        		5254            
XYZ5        		-15229          
(X2-Y2)     		-2315           
(X2-Y2)Z    		22927           
(X2-Y2)Z2   		-3269           
(X2-Y2)Z3   		-3219           
(X2-Y2)Z4   		3197            
(X2-Y2)Z5   		-600            
X3          		1523            
X3Z         		-7441           
Y3          		-11534          
Y3Z         		-420            
#
# Lock Parameter
#
FIELD		3119.040
LOCKPHASE		304.900 
LOCKPOWER		-30.000 
LOCKGAIN		126.184 
LOCKDC		-65.000 
LOCKSHIFT		7.240   
LOOPGAIN		-17.000 
LOOPTIME		0.681   
LOOPFILTER		20.000  
#
IEEE64_VERSION_CODE 1
#
# Shim currents 
#
SHIM_SETTING [1 ]  462.69717746    
SHIM_SETTING [2 ]  -1029.02342283  
SHIM_SETTING [3 ]  -1737.41279747  
SHIM_SETTING [4 ]  0.00000000      
SHIM_SETTING [5 ]  -886.40521603   
SHIM_SETTING [6 ]  -1092.42253582  
SHIM_SETTING [7 ]  -14075.45600000 
SHIM_SETTING [8 ]  0.00000000      
SHIM_SETTING [9 ]  0.00000000      
SHIM_SETTING [10]  8963.92800000   
SHIM_SETTING [11]  -5917.34000000  
SHIM_SETTING [12]  -11114.00400000 
SHIM_SETTING [13]  -11954.66600000 
SHIM_SETTING [14]  0.00000000      
SHIM_SETTING [15]  -5262.70400051  
SHIM_SETTING [16]  -5931.17700092  
SHIM_SETTING [17]  1337.74499673   
SHIM_SETTING [18]  -7638.70100419  
SHIM_SETTING [19]  4059.79599809   
SHIM_SETTING [20]  -7476.18099827  
SHIM_SETTING [21]  17089.38099486  
SHIM_SETTING [22]  -23655.21400006 
SHIM_SETTING [23]  14877.60398707  
SHIM_SETTING [24]  -21113.35198381 
SHIM_SETTING [25]  3552.15998668   
SHIM_SETTING [26]  942.56800464    
SHIM_SETTING [27]  0.00000000      
SHIM_SETTING [28]  -5986.94600044  
SHIM_SETTING [29]  -6112.13000843  
SHIM_SETTING [30]  11669.89099104  
SHIM_SETTING [31]  11045.43300118  
SHIM_SETTING [32]  -7491.30200447  
SHIM_SETTING [33]  12971.60499347  
SHIM_SETTING [34]  -26081.20100628 
SHIM_SETTING [35]  3013.88998614   
SHIM_SETTING [36]  -17964.40398034 
SHIM_SETTING [37]  -4726.80499805  
SHIM_SETTING [38]  11158.26299916  
SHIM_SETTING [39]  1809.83500141   
SHIM_SETTING [40]  0.00000000      
