# Supplementary material for: Bulky PP1 analogs exert cellular effects independently from analog-sensitive kinase inhibition
Source: Front Chem. 2026 Apr 28;14:1812827. doi: 10.3389/fchem.2026.1812827 (PMC13161952; doi:10.3389/fchem.2026.1812827)
Supplement: Supplementary file 7 [file Supplementaryfile1.zip › NMR_rawdata/3MSB-PP1/13C/uxnmr.info]

CONFIGURATION INFORMATION
=========================

Path         : /opt/topspin3.7.0/conf/instr/spect/uxnmr.info
Date         : Mon Mar  2 14:09:37 2026
Release      : TopSpin 3.7.0
Installed in : /opt/topspin3.7.0
Host         : av500
OS           : CentOS Linux release 7.9.2009 (Core)
CPU          : Intel(R) Xeon(R) CPU E5-1650 v2 @ 3.50GHz (12 cores at 1969 MHz with Hyperthreading)
User         : nmr (NMR User)
System       : Avance III 500 NMR spectrometer
1H-frequency : 500.13 MHz
Description  : Avance III 500
Location     : 10.031
Bruker Order : SH002108
Configured in: av500:/opt/topspin3.7.0/conf/instr/spect

IPSO: connected to spectrometer subnet
- TCP/IP address = 149.236.99.90
 - IPSO type: 19"
- Tctrl : 1
- Fctrls: 3
- Gctrl1: without digital preemphasis
- Rctrl : none
- FREDs : none
- DPP : none

DRU1: AQS DRU-E Z102520/05959 ECL 07.00
- TCP/IP address = 149.236.99.89
- Firmware Version = 170619
- DRU1 controls AQS-Rack and HPPR/2

AQS: connected to 149.236.99.89:/dev/tty10
  _Slot_ SBSB _____________________Board_____________________
  Number Addr Type HW-VS FW-VS ID  ECL Name   Description
  -----------------------------------------------------------
     2   0x10 0x42   0x4    AW  R  4.4 REC-1  AQS RXAD600 Z102117/572 ECL 04.04
     3   0x34 0xc0   0x1        X  2.1 REF-1  REF-600 Reference Board for AQS Receiver
     4   0x24 0x19   0x8    AE  S  2.5 SGU-1  AQS SGU/2 600 Z103081/01171 ECL 02.05 FPGA-Vs=AF
     5   0x25 0x19   0x8    AE  S  2.5 SGU-2  AQS SGU/2 600 Z103081/01166 ECL 02.05 FPGA-Vs=AF
     6   0x26 0x19   0x8    AE  S  2.5 SGU-3  AQS SGU/2 600 Z103081/01172 ECL 02.05 FPGA-Vs=AF
    21   0x21 0xcf     0        P  1.0 PSD-1  PSD/3 Power Supply Distribution Board
    --   0x20 0xd1     0        B  2.3 MASTER AQS/3 Chassis
     1   0x20  0x7     0        B      MASTER AQS Rack Master
  Logical Receiver/SGU configuration:


Router: none installed


Transmitters at the spectrometer subnet:
----------------------------------------
BLA_W1345083_0081 W1345083/0081 ECL 1:
- TCP/IP address = 149.236.99.94
- Firmware VS    = 20120627
- Amplifier      = BLAXH300/100 E 200-600MHZ: W1345083/0081 ECL 1
- Router         = BLMMR32 RF AMPLIFIER MODULE: W1345204/0373 ECL 0
- Controller     = BLA CONTROL BOARD 6 2V V-USB: W1522040/0533 ECL 2
BLA_W1345096_0118 W1345096/0118 ECL 1:
- TCP/IP address = 149.236.99.92
- Firmware VS    = 20120627
- Amplifier      = BLAXH2H300/100/150 E 200-600MHZ: W1345096/0118 ECL 1
- Router         = BLMMR32 RF AMPLIFIER MODULE: W1345204/0184 ECL 0
- Controller     = BLA CONTROL BOARD 6 2V H-USB: W1522050/0057 ECL 1
- QNP-Accessory  : 1 X-input and 1 H-input

Gradient amplifiers at the spectrometer subnet:
----------------------------------------------
BGA1: BGA_W1213762_0078
- TCP/IP address   = 149.236.99.91
- Firmware version = 20080206
- Web version      = 1.1
- Current limits   = -10.0/X, -10.0/Y, -10.0/Z (in A)

BSMS: BSMS/2 connected to ethernet
- TCP/IP address = 149.236.99.20
- ELCB firmware version = 20231219
- SCB channels = 40
- Shim System = BOSS2-SB
- 2HTX Amplifier: not available
- Lock: installed
- VTU_SPB = BSMS/2 SPB-E SENSOR & PNEUMATIC BD: Z115192/00034 ECL 02.03
- VTU_VPSB1 = BSMS/2 VARIABLE POWER SUPPLY BD: Z115193/02150 ECL 01.05

VTU: in BSMS/2 connected to ethernet
- TCP/IP address = 149.236.99.20

SampleCase: in BSMS/2 connected to ethernet
- TCP/IP address = 149.236.99.20

BPSU: device connected to 149.236.99.90:/dev/tty05

Bruker Automatic Changer: device connected to 149.236.99.90:/dev/tty01
- Capacity: 24 holders
- Firmware: 970111
- use BACS air  = yes
- BACS sx delay = 10 s
- Sample Rail fast changer mode = no

Preamplifiers :
HPPR2: - HPPR/2 preamplifier connected to 149.236.99.89:/dev/tty10
    Type      : HPPR/2
    Controller: Cover/1 with Application firmware = AQ
                15 LEDs for tuning, 15 LEDs for matching
    Module  1 : 1H LNA
                PN=Z003461, SN=00643 from 20080828
    Module  2 : XBB19F 2HS
                PN=Z003505, SN=00713 from 20080901
    Module  3 : XBB19F 2HS
                PN=Z003505, SN=01004 from 20110208
    Module  4 : XBB19F 2HS
                PN=Z003505, SN=00480 from 20060123
    Module  5 : 2H
                PN=Z003472, SN=00672 from 20080901


Gradient Controller cable connections
--------------------------------------------------------------------
GCtrl1: connected to GREAT 3-10 Gradient Amplifier Unit W1213762/0078

RF cable connections (detected)
--------------------------------------------------------------------
SGU1 NORM output -> input 1 of transmitter 2 (BLAXH2H300/100/150 E 200-600MHZ W1345096/0118 at TCP/IP 149.236.99.92)
SGU1 AUX  output -> input 4 of transmitter 2 (BLAXH2H300/100/150 E 200-600MHZ W1345096/0118 at TCP/IP 149.236.99.92)
SGU2 NORM output -> input 2 of transmitter 2 (BLAXH2H300/100/150 E 200-600MHZ W1345096/0118 at TCP/IP 149.236.99.92)
SGU2 AUX  output -> TUNE signal input of HPPR
SGU3 NORM output -> input 3 of transmitter 2 (BLAXH2H300/100/150 E 200-600MHZ W1345096/0118 at TCP/IP 149.236.99.92)
SGU3 AUX  output -> input 1 of transmitter 1 (BLAXH300/100 E 200-600MHZ W1345083/0081 at TCP/IP 149.236.99.94)

Blanking cable connections (detected)
--------------------------------------------------------------------
transmitter 1 = BLAXH300/100 E 200-600MHZ W1345083/0081 at TCP/IP 149.236.99.94:
- amplifier 1H-100W uses blanking 4
- amplifier X-300W uses blanking 3

transmitter 2 = BLAXH2H300/100/150 E 200-600MHZ W1345096/0118 at TCP/IP 149.236.99.92:
- amplifier 1H-100W uses blanking 2
- amplifier X-300W uses blanking 1
- amplifier 2H-150W needs no blanking


Switchbox (3 outputs: X / F / H) routing
--------------------------------------------------------------------
transmitter 2 = BLAXH2H300/100/150 E 200-600MHZ W1345096/0118 at TCP/IP 149.236.99.92:
- amplifier X-300W at blanking 1 can be routed to switchbox output 1 = X and output 2 = F
- amplifier 1H-100W at blanking 2 can be routed to switchbox output 1 = X, output 2 = F and output 3 = H
- amplifier 2H-150W can be routed to switchbox output 5 (unknown)
