# Supplementary material for: Bulky PP1 analogs exert cellular effects independently from analog-sensitive kinase inhibition
Source: Front Chem. 2026 Apr 28;14:1812827. doi: 10.3389/fchem.2026.1812827 (PMC13161952; doi:10.3389/fchem.2026.1812827)
Supplement: Supplementary file 7 [file Supplementaryfile1.zip › NMR_rawdata/3MSB-PP1/13C/preemp_default_Z858901_0002]

##TITLE= Parameter file, TOPSPIN		Version 2.1
##JCAMPDX= 5.0
##DATATYPE= Parameter Values
##NPOINTS= 3	$$ modification sequence number
##ORIGIN= Bruker BioSpin GmbH
##OWNER= nmr
$$ 2010-06-23 11:54:18.418 +0200  nmr@av500
$$ /opt/topspin/exp/stan/nmr/parx/preemp/33/default
$$ process /opt/topspin/prog/mod/setpreserver
##$B0BASE= (0..5)
1 1 1 1 1 1
##$B0CC= 0
##$B0COMPST= no
##$B0GAIN= (0..5)
0 0 0 0 0 0
##$B0TIME= (0..5)
0 0 0 0 0 0
##$BCOFFSET= 0
##$BOFFSET= 0
##$BXBASE= (0..5)
1 1 1 1 1 1
##$BXGAIN= (0..5)
0 0 0 0 0 0
##$BXTIME= (0..5)
0 0 0 0 0 0
##$BYBASE= (0..5)
1 1 1 1 1 1
##$BYGAIN= (0..5)
0 0 0 0 0 0
##$BYTIME= (0..5)
0 0 0 0 0 0
##$BZBASE= (0..5)
1 1 1 1 1 1
##$BZGAIN= (0..5)
0 0 0 0 0 0
##$BZTIME= (0..5)
0 0 0 0 0 0
##$COILDEL= 0
##$DITHST= no
##$GRADCC= 227782
##$IMPLOAD= 0
##$RAMPMOD= 0
##$RAMPSLP= 0
##$RAMPSP= (0..127)
0 0 0 0 0 0 0 0 0 0 0 0 0 0 0 0 0 0 0 0 0 0 0 0 0 0 0 0 0 0 0 0 0 0 0 0
0 0 0 0 0 0 0 0 0 0 0 0 0 0 0 0 0 0 0 0 0 0 0 0 0 0 0 0 0 0 0 0 0 0 0 0
0 0 0 0 0 0 0 0 0 0 0 0 0 0 0 0 0 0 0 0 0 0 0 0 0 0 0 0 0 0 0 0 0 0 0 0
0 0 0 0 0 0 0 0 0 0 0 0 0 0 0 0 0 0 0 0
##$RAMPSPX= (0..127)
0 0 0 0 0 0 0 0 0 0 0 0 0 0 0 0 0 0 0 0 0 0 0 0 0 0 0 0 0 0 0 0 0 0 0 0
0 0 0 0 0 0 0 0 0 0 0 0 0 0 0 0 0 0 0 0 0 0 0 0 0 0 0 0 0 0 0 0 0 0 0 0
0 0 0 0 0 0 0 0 0 0 0 0 0 0 0 0 0 0 0 0 0 0 0 0 0 0 0 0 0 0 0 0 0 0 0 0
0 0 0 0 0 0 0 0 0 0 0 0 0 0 0 0 0 0 0 0
##$RAMPSPY= (0..127)
0 0 0 0 0 0 0 0 0 0 0 0 0 0 0 0 0 0 0 0 0 0 0 0 0 0 0 0 0 0 0 0 0 0 0 0
0 0 0 0 0 0 0 0 0 0 0 0 0 0 0 0 0 0 0 0 0 0 0 0 0 0 0 0 0 0 0 0 0 0 0 0
0 0 0 0 0 0 0 0 0 0 0 0 0 0 0 0 0 0 0 0 0 0 0 0 0 0 0 0 0 0 0 0 0 0 0 0
0 0 0 0 0 0 0 0 0 0 0 0 0 0 0 0 0 0 0 0
##$RAMPSPZ= (0..127)
0 0 0 0 0 0 0 0 0 0 0 0 0 0 0 0 0 0 0 0 0 0 0 0 0 0 0 0 0 0 0 0 0 0 0 0
0 0 0 0 0 0 0 0 0 0 0 0 0 0 0 0 0 0 0 0 0 0 0 0 0 0 0 0 0 0 0 0 0 0 0 0
0 0 0 0 0 0 0 0 0 0 0 0 0 0 0 0 0 0 0 0 0 0 0 0 0 0 0 0 0 0 0 0 0 0 0 0
0 0 0 0 0 0 0 0 0 0 0 0 0 0 0 0 0 0 0 0
##$RAMPTM= 0
##$RAMPTMX= 0
##$RAMPTMY= 0
##$RAMPTMZ= 0
##$RISETM= 0
##$XAITVAL= 0
##$XBBASE= (0..5)
1 1 1 1 1 1
##$XBGAIN= (0..5)
0 0 0 0 0 0
##$XBTIME= (0..5)
0 0 0 0 0 0
##$XCAPAC= 14.1176481246948
##$XCOFFSET= 0
##$XCOILRES= 0
##$XFACTOR= 1
##$XGAIN= 0
##$XGBASE= (0..5)
1 1 1 1 1 1
##$XGGAIN= (0..5)
0 0 0 0 0 0
##$XGTIME= (0..5)
0 0 0 0 0 0
##$XIMAX= 0
##$XMEANPWR= 0
##$XMEANPWRIT= 0
##$XOFFSET= 7.23009281875916
##$XPWRSUM= 0
##$XPWRSUMIT= 0
##$XRESIST= 80.3921585083008
##$XUMAX= 0
##$XYBASE= (0..5)
1 1 1 1 1 1
##$XYGAIN= (0..5)
0 0 0 0 0 0
##$XYTIME= (0..5)
0 0 0 0 0 0
##$XZBASE= (0..5)
1 1 1 1 1 1
##$XZGAIN= (0..5)
0 0 0 0 0 0
##$XZTIME= (0..5)
0 0 0 0 0 0
##$YAITVAL= 0
##$YBBASE= (0..5)
1 1 1 1 1 1
##$YBGAIN= (0..5)
0 0 0 0 0 0
##$YBTIME= (0..5)
0 0 0 0 0 0
##$YCAPAC= 14.1176481246948
##$YCOFFSET= 0
##$YCOILRES= 0
##$YFACTOR= 1
##$YGAIN= 0
##$YGBASE= (0..5)
1 1 1 1 1 1
##$YGGAIN= (0..5)
0 0 0 0 0 0
##$YGTIME= (0..5)
0 0 0 0 0 0
##$YIMAX= 0
##$YMEANPWR= 0
##$YMEANPWRIT= 0
##$YOFFSET= 0
##$YPWRSUM= 0
##$YPWRSUMIT= 0
##$YRESIST= 80.3921585083008
##$YUMAX= 0
##$YXBASE= (0..5)
1 1 1 1 1 1
##$YXGAIN= (0..5)
0 0 0 0 0 0
##$YXTIME= (0..5)
0 0 0 0 0 0
##$YZBASE= (0..5)
1 1 1 1 1 1
##$YZGAIN= (0..5)
0 0 0 0 0 0
##$YZTIME= (0..5)
0 0 0 0 0 0
##$ZAITVAL= 0
##$ZBBASE= (0..5)
1 1 1 1 1 1
##$ZBGAIN= (0..5)
0 0 0 0 0 0
##$ZBTIME= (0..5)
0 0 0 0 0 0
##$ZCAPAC= 14.1176481246948
##$ZCOFFSET= 0
##$ZCOILRES= 0
##$ZFACTOR= 1
##$ZGAIN= 0
##$ZGBASE= (0..5)
1 1 1 1 1 1
##$ZGGAIN= (0..5)
0 0 0 0 0 0
##$ZGTIME= (0..5)
0 0 0 0 0 0
##$ZIMAX= 0
##$ZMEANPWR= 0
##$ZMEANPWRIT= 0
##$ZOFFSET= 0
##$ZPWRSUM= 0
##$ZPWRSUMIT= 0
##$ZRESIST= 80.3921585083008
##$ZUMAX= 0
##$ZXBASE= (0..5)
1 1 1 1 1 1
##$ZXGAIN= (0..5)
0 0 0 0 0 0
##$ZXTIME= (0..5)
0 0 0 0 0 0
##$ZYBASE= (0..5)
1 1 1 1 1 1
##$ZYGAIN= (0..5)
0 0 0 0 0 0
##$ZYTIME= (0..5)
0 0 0 0 0 0
##END=
