# Supplementary material for: Bulky PP1 analogs exert cellular effects independently from analog-sensitive kinase inhibition
Source: Front Chem. 2026 Apr 28;14:1812827. doi: 10.3389/fchem.2026.1812827 (PMC13161952; doi:10.3389/fchem.2026.1812827)
Supplement: Supplementary file 7 [file Supplementaryfile1.zip › NMR_rawdata/3MSB-PP1/13C/vtc_pid_settings]

VTC_REG_PID_SET_CH2=\
<pid_settings type="probehead">
   <standard_pid proportional="1.050" integral="215.685" differential="35.947" />
   <temperature selftune="297.600" min="247.600" max="347.600" />
   <vta type="5" sensor="1" connected_sensors="1" />
   <gasflow selftune="400.000" min="350.000" max="450.000" />
   <bcu_chiller type="1" selftune="0" min="0" max="1000" />
   <pics checksum="" name=" PA BBI 500S2 H&amp;F-BB-D-05 Z BTO" />
   <checksum value="4BCD80FE" />
</pid_settings>
