# Supplementary material for: Bulky PP1 analogs exert cellular effects independently from analog-sensitive kinase inhibition
Source: Front Chem. 2026 Apr 28;14:1812827. doi: 10.3389/fchem.2026.1812827 (PMC13161952; doi:10.3389/fchem.2026.1812827)
Supplement: Supplementary file 7 [file Supplementaryfile1.zip › NMR_rawdata/3MSB-PP1/13C/topshimreport]

New TopShim run:

version = topshim 2.4.0
date = 2026-03-06
time = 18:23:07.011
command = topshim 

FINE SHIMMING

Parameters:

probe = Z858901_0002
solvent = CDCl3
shim nucleus = 2H
nucleus optimised for = 13C
o1p (from lock) = 7.24 ppm

Results:


1D Shimming:
Iteration  1: FWHM Before= 0.4 Hz, Target= 0.3 Hz, After= 0.3 Hz
Iteration  2: FWHM Before= 0.3 Hz, Target= 0.2 Hz, After= 0.3 Hz
Iteration  3: FWHM Before= 0.3 Hz, Target= 0.3 Hz, After= 0.4 Hz
Iteration  4: FWHM Before= 0.4 Hz, Target= 0.3 Hz, After= 0.3 Hz
Iteration  5: FWHM Before= 0.3 Hz, Target= 0.3 Hz, After= 0.3 Hz
Iteration  6: FWHM Before= 0.3 Hz, Target= 0.3 Hz, After= 0.3 Hz
Shim succeeded

Lineshape quality factor (1D spectrum, spinning) = 0.442

shim changes: 
Z	+113
Z2	-82
Z3	-112
Z4	+432
Z5	+1619

duration = 2 min 26 sec
completed successfully
finished Fri Mar  6 18:25:31 2026


========================================================================
