# Supplementary material for: Bulky PP1 analogs exert cellular effects independently from analog-sensitive kinase inhibition
Source: Front Chem. 2026 Apr 28;14:1812827. doi: 10.3389/fchem.2026.1812827 (PMC13161952; doi:10.3389/fchem.2026.1812827)
Supplement: Supplementary file 7 [file Supplementaryfile1.zip › NMR_rawdata/3MSB-PP1/1H/shimvalues]

# Fri Oct 17 09:14:14 2025
#$$PROBEIDENTIFIER=Z104275_0343
#$$PROBENAME=PA BBO 300S1 BBF-H-D-05 Z
#$$SHIMID=313232
#
# Active Shim Gradients
#
Z           		-4459           
Z2          		689             
Z3          		3585            
Z4          		-4954           
Z5          		1851            
Z6          		16373           
X           		1729            
XZ          		-401            
XZ2         		1586            
XZ3         		-330            
Y           		-4              
YZ          		670             
YZ2         		-12519          
YZ3         		-725            
XY          		2405            
XYZ         		7718            
(X2-Y2)     		7584            
(X2-Y2)Z    		10253           
X3          		4003            
Y3          		-7906           
#
# Lock Parameter
#
FIELD		9785.588
LOCKPHASE		276.192 
LOCKPOWER		-16.000 
LOCKGAIN		116.661 
LOCKDC		-48.200 
LOCKSHIFT		7.240   
LOOPGAIN		-17.000 
LOOPTIME		0.681   
LOOPFILTER		20.000  
#
IEEE64_VERSION_CODE 1
#
# Shim currents 
#
SHIM_SETTING [1 ]  -2162.62890135  
SHIM_SETTING [2 ]  341.06675879    
SHIM_SETTING [3 ]  1885.64606107   
SHIM_SETTING [4 ]  -2606.06381341  
SHIM_SETTING [5 ]  973.86859017    
SHIM_SETTING [6 ]  909.45399997    
SHIM_SETTING [7 ]  -210.92599999   
SHIM_SETTING [8 ]  834.23599997    
SHIM_SETTING [9 ]  3989.18399987   
SHIM_SETTING [10]  1265.02999996   
SHIM_SETTING [11]  -2.10400000     
SHIM_SETTING [12]  352.41999999    
SHIM_SETTING [13]  -6584.99399978  
SHIM_SETTING [14]  -381.34999999   
SHIM_SETTING [15]  8612.05099971   
SHIM_SETTING [16]  5393.07799982   
SHIM_SETTING [17]  -173.57999999   
SHIM_SETTING [18]  4059.66799986   
SHIM_SETTING [19]  2105.57799993   
SHIM_SETTING [20]  -4158.55599986  
