# Supplementary material for: Bulky PP1 analogs exert cellular effects independently from analog-sensitive kinase inhibition
Source: Front Chem. 2026 Apr 28;14:1812827. doi: 10.3389/fchem.2026.1812827 (PMC13161952; doi:10.3389/fchem.2026.1812827)
Supplement: Supplementary file 7 [file Supplementaryfile1.zip › NMR_rawdata/3MSB-PP1/1H/topshimreport]

New TopShim run:

version = topshim 2.0.0
date = 2025-10-17
time = 09:08:00.055
command = topshim  convcomp ordmax=5

FINE SHIMMING

Parameters:

probe = Z104275_0343
solvent = CDCl3
shim nucleus = 2H
nucleus optimised for = 1H
o1p (from lock) = 7.24 ppm

Results:


1D Shimming:
Iteration  1: FWHM Before= 1.2 Hz, Target= 0.3 Hz, After= 0.5 Hz
Iteration  2: FWHM Before= 0.5 Hz, Target= 0.5 Hz, After= 0.5 Hz
Iteration  3: FWHM Before= 0.5 Hz, Target= 0.3 Hz, After= 0.4 Hz
Iteration  4: FWHM Before= 0.4 Hz, Target= 0.3 Hz, After= 0.5 Hz
Iteration  5: FWHM Before= 0.5 Hz, Target= 0.3 Hz, After= 0.4 Hz
Iteration  6: FWHM Before= 0.4 Hz, Target= 0.3 Hz, After= 0.4 Hz
Using the best result as the final shim state.

Lineshape quality factor (1D spectrum, spinning) = 0.509

shim changes: 
Z	-30
Z2	-89
Z3	+67
Z4	+131
Z5	-256

duration = 3 min 37 sec
completed successfully
finished Fri Oct 17 09:11:35 2025


========================================================================
