# Supplementary material for: Bulky PP1 analogs exert cellular effects independently from analog-sensitive kinase inhibition
Source: Front Chem. 2026 Apr 28;14:1812827. doi: 10.3389/fchem.2026.1812827 (PMC13161952; doi:10.3389/fchem.2026.1812827)
Supplement: Supplementary file 7 [file Supplementaryfile1.zip › NMR_rawdata/3MSB-PP1/1H/specpar]

##TITLE= Parameter file, TopSpin 3.6.5
##JCAMPDX= 5.0
##DATATYPE= Parameter Values
##NPOINTS= 7163	$$ modification sequence number
##ORIGIN= Bruker BioSpin GmbH
##OWNER= nmrsu
$$ 2025-09-08 09:34:34.144 +0200  nmr@avl300
$$ /opt/topspin3.6.5/conf/instr/spect/specpar
$$ process /opt/topspin3.6.5/prog/mod/hconfserver
##$ANCIEN= (0..7)
0 0 0 0 0 0 0 0
##$BF1= 100.13
##$BF2= 100.13
##$BF3= 100.13
##$DEC= 1
##$DECB= 1
##$DEF19F= yes
##$DEFRSEL= yes
##$HPMOD= (0..7)
0 0 0 0 0 0 0 0
##$HPPRECH= (0..15)
-1 -1 -1 -1 -1 -1 -1 -1 -1 -1 -1 -1 -1 -1 -1 -1
##$HPSELECT= no
##$LOCSW19F= -1
##$LOCSW2H= -1
##$NUC1= 14
##$NUC2= 1
##$NUC3= 0
##$NUC4= 0
##$NUC5= 0
##$NUC6= 0
##$NUC7= 0
##$NUC8= 0
##$NUCARR= (0..123)
300.13 300.13 46.071782372 320.130585166 228.637344268 44.167388912 116.641913936
42.173706357 32.244940755 96.293631166 75.467748526 21.681046051 30.411908786
40.686994394 282.404355214 23.693150585 79.39008747 18.372863126 78.204450917
59.627388343 121.494850965 23.0379788 29.406464282 24.477777443 14.005185285
7.687244697 20.198836038 72.906820271 16.919930794 16.924441748 29.923888402
78.943037832 16.964836245 74.399879983 9.717543111 71.212067196 26.819769866
79.580889115 85.248003801 18.778542844 72.03526376 91.529757715 10.46947981
51.390101398 57.239331967 15.659949039 75.194510174 81.054662473 11.54780188
28.977380426 98.20389859 13.007099969 14.706964257 27.900979187 73.460329021
19.559250004 19.969734804 67.554238824 13.821439696 15.49081678 9.563483381
13.73424893 12.148719165 13.966648593 63.674020124 66.608376128 65.625690482
65.766373418 98.198781374 106.943098937 111.920373822 71.82284075 38.894497982
78.543246665 94.6903217 60.048467732 83.466711242 24.742480097 39.365476985
29.816285794 33.353230806 39.60005259 42.395286333 91.899806 16.357085
10.084368 12.515421 10.324472 74.612318 32.954274 9.213991 12.095239 72.151252
10.324472 14.466266 64.047742 8.643744 24.880777 52.520667098 14.4692673
34.2268252 24.4035703 12.0262091 7.5542721 35.98438648 12.504577303 67.60308198
68.28437708 6.84996003 23.30629502 5.1562334 5.6154323 64.518297819 5.1892477
53.755750069 19.843344058 171.44386016 173.126502989 62.788993779 48.228754074
5.52659382 100 100 100
##$NUCOFFS= (0..127)
<11B> <1H> <19F> <31P> <13C> <7Li> <27Al> <35Cl> <> <> <> <> <> <> <> <>
<> <> <> <> <> <> <> <> <> <> <> <> <> <> <> <> <> <> <> <> <> <> <> <>
<> <> <> <> <> <> <> <> <> <> <> <> <> <> <> <> <> <> <> <> <> <> <> <>
<> <> <> <> <> <> <> <> <> <> <> <> <> <> <> <> <> <> <> <> <> <> <> <>
<> <> <> <> <> <> <> <> <> <> <> <> <> <> <> <> <> <> <> <> <> <> <> <>
<> <> <> <> <> <> <> <> <> <> <> <> <> <> <> <>
##$OBS= 1
##$OFFS= (0..127)
0 87 0 0 0 0 0 0 0 0 0 0 0 0 0 0 0 0 0 0 0 0 0 0 0 0 0 0 0 0 0 0 0 0 0
0 0 0 0 0 0 0 0 0 0 0 0 0 0 0 0 0 0 0 0 0 0 0 0 0 0 0 0 0 0 0 0 0 0 0 0
0 0 0 0 0 0 0 0 0 0 0 0 0 0 0 0 0 0 0 0 0 0 0 0 0 0 0 0 0 0 0 0 0 0 0 0
0 0 0 0 0 0 0 0 0 0 0 0 0 0 0 0 0 0 0 0 0
##$OFFSF= (0..7)
0 0 0 0 0 0 0 0
##$OFFSH= (0..7)
1853.40000001588 10 0 0 0 0 0 0
##$OFFSX= (0..7)
0 0 0 0 0 0 0 0
##$OFFSXAS= (0..7)
0 0 0 0 0 0 0 0
##$OFSF1= 0
##$OFSF2= 0
##$OFSH1= 0
##$OFSH2= 0
##$OFSH3= 0
##$OFSX1= 0
##$OFSX2= 0
##$OFSY= 0
##$PACOIL= (0..15)
0 0 0 0 0 0 0 0 0 0 0 0 0 0 0 0
##$PRECHAN= (0..15)
-1 2 0 1 -1 -1 -1 -1 -1 -1 -1 -1 -1 -1 -1 -1
##$RECPRE= (0..15)
-1 0 -1 -1 -1 -1 -1 -1 -1 -1 -1 -1 -1 -1 -1 -1
##$RECPRFX= (0..15)
1 0 0 0 0 0 0 0 0 0 0 0 0 0 0 0
##$RECSEL= (0..15)
0 0 1 0 0 0 0 0 0 0 0 0 0 0 0 0
##$SELREC= (0..9)
0 0 0 0 0 0 0 0 0 0
##$SFO1= 282.376115
##$SFO2= 300.130087
##$SFO3= 300.110232
##$SFO4= 300.110232
##$SFO5= 300.110232
##$SFO6= 300.110232
##$SFO7= 300.110232
##$SFO8= 300.110232
##$TY= (0..123)
0 0 0 0 0 0 0 0 0 0 0 0 0 0 0 0 0 0 0 0 0 0 0 0 0 0 0 0 0 0 0 0 0 0 0 0
0 0 0 0 0 0 0 0 0 0 0 0 0 0 0 0 0 0 0 0 0 0 0 0 0 0 0 0 0 0 0 0 0 0 0 0
0 0 0 0 0 0 0 0 0 0 0 0 0 0 0 0 0 0 0 0 0 0 0 0 0 0 0 0 0 0 0 0 0 0 0 0
0 0 0 0 0 0 0 0 0 0 0 0 0 0 0 0
##END=
