# Supplementary material for: Bulky PP1 analogs exert cellular effects independently from analog-sensitive kinase inhibition
Source: Front Chem. 2026 Apr 28;14:1812827. doi: 10.3389/fchem.2026.1812827 (PMC13161952; doi:10.3389/fchem.2026.1812827)
Supplement: Supplementary file 7 [file Supplementaryfile1.zip › NMR_rawdata/intermediate 2/13C/audita.txt]

##TITLE= Audit trail, TopSpin 3.7.0
##JCAMPDX= 5.01
##ORIGIN= Bruker BioSpin GmbH
##OWNER= nmr
$$ /opt/tera_ccrmn/data/chimiotheque/nmr/ac1938F1_2/1/audita.txt
##AUDIT TRAIL=  $$ (NUMBER, WHEN, WHO, WHERE, PROCESS, VERSION, WHAT)
(   1,<2026-03-06 18:17:18.063 +0100>,<nmr>,<av500>,<go4>,<TopSpin 3.7.0>,
      <created by zg on data set with UUID 'c602c68c-1978-11f1-8121-001018d987dc'
       started at 2026-03-06 17:23:13.422 +0100,
       POWCHK enabled, PULCHK disabled,
       completed at 2026-03-06 18:17:18.062 +0100

       configuration hash MD5:
       A5 90 50 78 6D E7 AA F7 E0 44 FB BF 08 3E 6D C8
       data hash MD5: 64K
       8D 73 A4 B2 FE 9B CF A6 03 3F 38 31 0E 1A 64 1E>)
(   2,<2026-03-06 18:17:18.086 +0100>,<nmr>,<av500>,<audit>,<TopSpin 3.7.0>,
      <user comment:
       ICON-NMR User ID: chimiotheque
       data hash MD5: 64K
       8D 73 A4 B2 FE 9B CF A6 03 3F 38 31 0E 1A 64 1E>)
(   3,<2026-03-06 18:17:19.636 +0100>,<nmr>,<av500>,<dirdata>,<TopSpin 3.7.0>,
      <wrpa from 1 1 "ac1938F1" "/opt/topspin/data/chimiotheque/nmr"
       data hash MD5: 64K
       8D 73 A4 B2 FE 9B CF A6 03 3F 38 31 0E 1A 64 1E>)
##END=

$$ hash MD5
$$ B5 53 3D D2 E2 2E 74 A6 79 98 DA 15 FB 50 4C 68
