# Supplementary material for: Bulky PP1 analogs exert cellular effects independently from analog-sensitive kinase inhibition
Source: Front Chem. 2026 Apr 28;14:1812827. doi: 10.3389/fchem.2026.1812827 (PMC13161952; doi:10.3389/fchem.2026.1812827)
Supplement: Supplementary file 7 [file Supplementaryfile1.zip › NMR_rawdata/intermediate 2/13C/topshimreport]

New TopShim run:

version = topshim 2.4.0
date = 2026-03-06
time = 17:22:00.618
command = topshim 

FINE SHIMMING

Parameters:

probe = Z858901_0002
solvent = CDCl3
shim nucleus = 2H
nucleus optimised for = 13C
o1p (from lock) = 7.24 ppm

Results:


1D Shimming:
Iteration  1: FWHM Before= 1.4 Hz, Target= 0.2 Hz, After= 0.3 Hz
Shim succeeded

Lineshape quality factor (1D spectrum, spinning) = 0.427

shim changes: 
Z	+74
Z2	-98
Z3	-192
Z4	+157
Z5	+1840

duration = 56 sec
completed successfully
finished Fri Mar  6 17:22:54 2026


========================================================================
