# Supplementary material for: Bulky PP1 analogs exert cellular effects independently from analog-sensitive kinase inhibition
Source: Front Chem. 2026 Apr 28;14:1812827. doi: 10.3389/fchem.2026.1812827 (PMC13161952; doi:10.3389/fchem.2026.1812827)
Supplement: Supplementary file 7 [file Supplementaryfile1.zip › NMR_rawdata/intermediate 2/1H/audita.txt]

##TITLE= Audit trail, TopSpin 3.6.5
##JCAMPDX= 5.01
##ORIGIN= Bruker BioSpin GmbH
##OWNER= nmr
$$ /opt/tera_ccrmn/data/chimiotheque/nmr/ac1938f1/1/audita.txt
##AUDIT TRAIL=  $$ (NUMBER, WHEN, WHO, WHERE, PROCESS, VERSION, WHAT)
(   1,<2025-10-13 14:47:10.601 +0200>,<nmr>,<avl300>,<go4>,<TopSpin 3.6.5>,
      <created by zg on data set with UUID '729deb32-a832-11f0-8d26-a0369f5a5fe1'
       started at 2025-10-13 14:45:07.357 +0200,
       POWCHK enabled, PULCHK disabled,
       completed at 2025-10-13 14:47:10.599 +0200

       configuration hash MD5:
       A8 C6 55 34 A3 C8 1C 7E 66 DA 4B FC 9E EC 90 09
       data hash MD5: 60094
       DE 5D 55 93 1E FA 45 31 8B 8E 66 43 57 10 F7 EA>)
(   2,<2025-10-13 14:47:10.655 +0200>,<nmr>,<avl300>,<audit>,<TopSpin 3.6.5>,
      <user comment:
       ICON-NMR User ID: chimiotheque
       data hash MD5: 60094
       DE 5D 55 93 1E FA 45 31 8B 8E 66 43 57 10 F7 EA>)
(   3,<2025-10-13 14:47:13.129 +0200>,<nmr>,<avl300>,<dirdata>,<TopSpin 3.6.5>,
      <wrpa from 1 1 "ac1938f1" "/opt/topspin/data/chimiotheque/nmr"
       data hash MD5: 60094
       DE 5D 55 93 1E FA 45 31 8B 8E 66 43 57 10 F7 EA>)
##END=

$$ hash MD5
$$ A8 D4 1B 69 85 89 B1 5F 70 A5 73 AB 82 65 CA 60
