# Supplementary material for: Bulky PP1 analogs exert cellular effects independently from analog-sensitive kinase inhibition
Source: Front Chem. 2026 Apr 28;14:1812827. doi: 10.3389/fchem.2026.1812827 (PMC13161952; doi:10.3389/fchem.2026.1812827)
Supplement: Supplementary file 7 [file Supplementaryfile1.zip › NMR_rawdata/intermediate 2/1H/fq1list]

O 300.131853
-8000000
-7945312
-7890625
-7835938
-7781250
-7726562
-7671875
-7617188
-7562500
-7507812
-7453125
-7398438
-7343750
-7289062
-7234375
-7179688
-7125000
-7070312
-7015625
-6960938
-6906250
-6851562
-6796875
-6742188
-6687500
-6632812
-6578125
-6523438
-6468750
-6414062
-6359375
-6304688
-6250000
-6195312
-6140625
-6085938
-6031250
-5976562
-5921875
-5867188
-5812500
-5757812
-5703125
-5648438
-5593750
-5539062
-5484375
-5429688
-5375000
-5320312
-5265625
-5210938
-5156250
-5101562
-5046875
-4992188
-4937500
-4882812
-4828125
-4773438
-4718750
-4664062
-4609375
-4554688
-4500000
-4445312
-4390625
-4335938
-4281250
-4226562
-4171875
-4117188
-4062500
-4007812
-3953125
-3898438
-3843750
-3789062
-3734375
-3679688
-3625000
-3570312
-3515625
-3460938
-3406250
-3351562
-3296875
-3242188
-3187500
-3132812
-3078125
-3023438
-2968750
-2914062
-2859375
-2804688
-2750000
-2695312
-2640625
-2585938
-2531250
-2476562
-2421875
-2367188
-2312500
-2257812
-2203125
-2148438
-2093750
-2039062
-1984375
-1929688
-1875000
-1820312
-1765625
-1710938
-1656250
-1601562
-1546875
-1492188
-1437500
-1382812
-1328125
-1273438
-1218750
-1164062
-1109375
-1054688
-1000000
 -992157
 -984314
 -976471
 -968627
 -960784
 -952941
 -945098
 -937255
 -929412
 -921569
 -913725
 -905882
 -898039
 -890196
 -882353
 -874510
 -866667
 -858824
 -850980
 -843137
 -835294
 -827451
 -819608
 -811765
 -803922
 -796078
 -788235
 -780392
 -772549
 -764706
 -756863
 -749020
 -741176
 -733333
 -725490
 -717647
 -709804
 -701961
 -694118
 -686275
 -678431
 -670588
 -662745
 -654902
 -647059
 -639216
 -631373
 -623529
 -615686
 -607843
 -600000
 -592157
 -584314
 -576471
 -568627
 -560784
 -552941
 -545098
 -537255
 -529412
 -521569
 -513725
 -505882
 -498039
 -490196
 -482353
 -474510
 -466667
 -458824
 -450980
 -443137
 -435294
 -427451
 -419608
 -411765
 -403922
 -396078
 -388235
 -380392
 -372549
 -364706
 -356863
 -349020
 -341176
 -333333
 -325490
 -317647
 -309804
 -301961
 -294118
 -286275
 -278431
 -270588
 -262745
 -254902
 -247059
 -239216
 -231373
 -223529
 -215686
 -207843
 -200000
 -192157
 -184314
 -176471
 -168627
 -160784
 -152941
 -145098
 -137255
 -129412
 -121569
 -113725
 -105882
  -98039
  -90196
  -82353
  -74510
  -66667
  -58824
  -50980
  -43137
  -35294
  -27451
  -19608
  -11765
   -3922
    3922
   11765
   19608
   27451
   35294
   43137
   50980
   58824
   66667
   74510
   82353
   90196
   98039
  105882
  113725
  121569
  129412
  137255
  145098
  152941
  160784
  168627
  176471
  184314
  192157
  200000
  207843
  215686
  223529
  231373
  239216
  247059
  254902
  262745
  270588
  278431
  286275
  294118
  301961
  309804
  317647
  325490
  333333
  341176
  349020
  356863
  364706
  372549
  380392
  388235
  396078
  403922
  411765
  419608
  427451
  435294
  443137
  450980
  458824
  466667
  474510
  482353
  490196
  498039
  505882
  513725
  521569
  529412
  537255
  545098
  552941
  560784
  568627
  576471
  584314
  592157
  600000
  607843
  615686
  623529
  631373
  639216
  647059
  654902
  662745
  670588
  678431
  686275
  694118
  701961
  709804
  717647
  725490
  733333
  741176
  749020
  756863
  764706
  772549
  780392
  788235
  796078
  803922
  811765
  819608
  827451
  835294
  843137
  850980
  858824
  866667
  874510
  882353
  890196
  898039
  905882
  913725
  921569
  929412
  937255
  945098
  952941
  960784
  968627
  976471
  984314
  992157
 1000000
 1054687
 1109375
 1164062
 1218750
 1273437
 1328125
 1382812
 1437500
 1492187
 1546875
 1601562
 1656250
 1710937
 1765625
 1820312
 1875000
 1929687
 1984375
 2039062
 2093750
 2148437
 2203125
 2257812
 2312500
 2367187
 2421875
 2476562
 2531250
 2585937
 2640625
 2695312
 2750000
 2804687
 2859375
 2914062
 2968750
 3023437
 3078125
 3132812
 3187500
 3242187
 3296875
 3351562
 3406250
 3460937
 3515625
 3570312
 3625000
 3679687
 3734375
 3789062
 3843750
 3898437
 3953125
 4007812
 4062500
 4117187
 4171875
 4226562
 4281250
 4335937
 4390625
 4445312
 4500000
 4554687
 4609375
 4664062
 4718750
 4773437
 4828125
 4882812
 4937500
 4992187
 5046875
 5101562
 5156250
 5210937
 5265625
 5320312
 5375000
 5429687
 5484375
 5539062
 5593750
 5648437
 5703125
 5757812
 5812500
 5867187
 5921875
 5976562
 6031250
 6085937
 6140625
 6195312
 6250000
 6304687
 6359375
 6414062
 6468750
 6523437
 6578125
 6632812
 6687500
 6742187
 6796875
 6851562
 6906250
 6960937
 7015625
 7070312
 7125000
 7179687
 7234375
 7289062
 7343750
 7398437
 7453125
 7507812
 7562500
 7617187
 7671875
 7726562
 7781250
 7835937
 7890625
 7945312
 8000000
