# Supplementary material for: Bulky PP1 analogs exert cellular effects independently from analog-sensitive kinase inhibition
Source: Front Chem. 2026 Apr 28;14:1812827. doi: 10.3389/fchem.2026.1812827 (PMC13161952; doi:10.3389/fchem.2026.1812827)
Supplement: Supplementary file 7 [file Supplementaryfile1.zip › NMR_rawdata/intermediate 2/1H/shimvalues]

# Mon Oct 13 14:47:10 2025
#$$PROBEIDENTIFIER=Z104275_0343
#$$PROBENAME=PA BBO 300S1 BBF-H-D-05 Z
#$$SHIMID=313232
#
# Active Shim Gradients
#
Z           		-4449           
Z2          		657             
Z3          		3447            
Z4          		-4768           
Z5          		2162            
Z6          		16373           
X           		1729            
XZ          		-401            
XZ2         		1586            
XZ3         		-330            
Y           		-4              
YZ          		670             
YZ2         		-12519          
YZ3         		-725            
XY          		2405            
XYZ         		7718            
(X2-Y2)     		7584            
(X2-Y2)Z    		10253           
X3          		4003            
Y3          		-7906           
#
# Lock Parameter
#
FIELD		9786.503
LOCKPHASE		272.347 
LOCKPOWER		-16.000 
LOCKGAIN		114.536 
LOCKDC		-48.200 
LOCKSHIFT		7.240   
LOOPGAIN		-17.000 
LOOPTIME		0.681   
LOOPFILTER		20.000  
#
IEEE64_VERSION_CODE 1
#
# Shim currents 
#
SHIM_SETTING [1 ]  -2157.86269155  
SHIM_SETTING [2 ]  325.17232968    
SHIM_SETTING [3 ]  1813.19216538   
SHIM_SETTING [4 ]  -2508.17364118  
SHIM_SETTING [5 ]  1137.35668596   
SHIM_SETTING [6 ]  909.45399998    
SHIM_SETTING [7 ]  -210.92600000   
SHIM_SETTING [8 ]  834.23599999    
SHIM_SETTING [9 ]  3989.18399993   
SHIM_SETTING [10]  1265.02999998   
SHIM_SETTING [11]  -2.10400000     
SHIM_SETTING [12]  352.41999999    
SHIM_SETTING [13]  -6584.99399989  
SHIM_SETTING [14]  -381.34999999   
SHIM_SETTING [15]  8612.05099986   
SHIM_SETTING [16]  5393.07799991   
SHIM_SETTING [17]  -173.58000000   
SHIM_SETTING [18]  4059.66799993   
SHIM_SETTING [19]  2105.57799996   
SHIM_SETTING [20]  -4158.55599993  
