# Supplementary material for: Bulky PP1 analogs exert cellular effects independently from analog-sensitive kinase inhibition
Source: Front Chem. 2026 Apr 28;14:1812827. doi: 10.3389/fchem.2026.1812827 (PMC13161952; doi:10.3389/fchem.2026.1812827)
Supplement: Supplementary file 7 [file Supplementaryfile1.zip › NMR_rawdata/intermediate 2/1H/topshimreport]

New TopShim run:

version = topshim 2.0.0
date = 2025-10-13
time = 14:42:29.976
command = topshim  convcomp ordmax=5

FINE SHIMMING

Parameters:

probe = Z104275_0343
solvent = CDCl3
shim nucleus = 2H
nucleus optimised for = 1H
o1p (from lock) = 7.24 ppm

Results:


1D Shimming:
Iteration  1: FWHM Before= 1.4 Hz, Target= 0.3 Hz, After= 0.4 Hz
Iteration  2: FWHM Before= 0.4 Hz, Target= 0.3 Hz, After= 0.5 Hz
Iteration  3: FWHM Before= 0.5 Hz, Target= 0.5 Hz, After= 0.3 Hz
Shim succeeded

Lineshape quality factor (1D spectrum, spinning) = 0.466

shim changes: 
Z	-20
Z2	-121
Z3	-71
Z4	+317
Z5	+55

duration = 2 min 2 sec
completed successfully
finished Mon Oct 13 14:44:30 2025


========================================================================
