# Supplementary material for: Bulky PP1 analogs exert cellular effects independently from analog-sensitive kinase inhibition
Source: Front Chem. 2026 Apr 28;14:1812827. doi: 10.3389/fchem.2026.1812827 (PMC13161952; doi:10.3389/fchem.2026.1812827)
Supplement: Supplementary file 7 [file Supplementaryfile1.zip › NMR_rawdata/intermediate 1/1H/pdata/1/peakrng]

P    #regions in PPM
# 2025-10-09 17:46:32 +0200  nmr@av300
# low field   high field   mi   maxi
  16.1837596893311  -3.83294545211174  0.000  10000.000  # for region 1
