# Supplementary material for: Bulky PP1 analogs exert cellular effects independently from analog-sensitive kinase inhibition
Source: Front Chem. 2026 Apr 28;14:1812827. doi: 10.3389/fchem.2026.1812827 (PMC13161952; doi:10.3389/fchem.2026.1812827)
Supplement: Supplementary file 7 [file Supplementaryfile1.zip › NMR_rawdata/intermediate 1/1H/pdata/1/peaklist.xml]

<?xml version="1.0" encoding="UTF-8"?>
<PeakList>
  <PeakList1D>
    <PeakList1DHeader creator="nmr" date="2025-10-09T17:46:32.795+02:00" expNo="1" name="ac1937f1" owner="" procNo="1" source="/opt/topspin/data/chimiotheque/nmr">
      <PeakPickDetails>F1=16.183760ppm, F2=-3.832945ppm, MI=0.00cm, MAXI=10000.00cm, PC=1.000
      </PeakPickDetails>
    </PeakList1DHeader>
    <Peak1D F1="7.962800" intensity="6.153368e-03" type="0"/>
    <Peak1D F1="7.629740" intensity="2.151385e-02" type="0"/>
    <Peak1D F1="7.598382" intensity="9.264018e-03" type="0"/>
    <Peak1D F1="7.572355" intensity="6.626757e-03" type="0"/>
    <Peak1D F1="7.498796" intensity="2.149555e-02" type="0"/>
    <Peak1D F1="7.481711" intensity="3.045117e-02" type="0"/>
    <Peak1D F1="7.372307" intensity="1.147914e-02" type="0"/>
    <Peak1D F1="7.358544" intensity="5.806445e-01" type="0"/>
    <Peak1D F1="7.346684" intensity="1.175818e-01" type="0"/>
    <Peak1D F1="7.332678" intensity="1.500449e+00" type="0"/>
    <Peak1D F1="7.321007" intensity="2.877638e-01" type="0"/>
    <Peak1D F1="7.307128" intensity="1.191453e+00" type="0"/>
    <Peak1D F1="7.295430" intensity="2.211497e-01" type="0"/>
    <Peak1D F1="7.283943" intensity="3.989158e+00" type="0"/>
    <Peak1D F1="7.245519" intensity="9.586675e-01" type="0"/>
    <Peak1D F1="7.218596" intensity="5.906699e-01" type="0"/>
    <Peak1D F1="7.190831" intensity="4.564815e-02" type="0"/>
    <Peak1D F1="7.184694" intensity="5.240949e-02" type="0"/>
    <Peak1D F1="7.126053" intensity="1.449100e+00" type="0"/>
    <Peak1D F1="7.061668" intensity="1.700698e-02" type="0"/>
    <Peak1D F1="7.030627" intensity="8.004748e-01" type="0"/>
    <Peak1D F1="7.028563" intensity="7.828969e-01" type="0"/>
    <Peak1D F1="7.005619" intensity="6.911405e-01" type="0"/>
    <Peak1D F1="7.003505" intensity="6.814017e-01" type="0"/>
    <Peak1D F1="6.952693" intensity="1.261043e-02" type="0"/>
    <Peak1D F1="6.932961" intensity="2.730529e-02" type="0"/>
    <Peak1D F1="6.861002" intensity="1.206541e-02" type="0"/>
    <Peak1D F1="6.763866" intensity="6.991595e-03" type="0"/>
    <Peak1D F1="6.733930" intensity="6.166030e-03" type="0"/>
    <Peak1D F1="6.023891" intensity="5.977932e-03" type="0"/>
    <Peak1D F1="6.009038" intensity="5.956357e-03" type="0"/>
    <Peak1D F1="5.809691" intensity="3.036146e-02" type="0"/>
    <Peak1D F1="4.703012" intensity="5.336758e-03" type="0"/>
    <Peak1D F1="4.372218" intensity="1.150294e-02" type="0"/>
    <Peak1D F1="4.351423" intensity="2.244283e-01" type="0"/>
    <Peak1D F1="4.330472" intensity="4.685858e-01" type="0"/>
    <Peak1D F1="4.317785" intensity="9.345368e-02" type="0"/>
    <Peak1D F1="4.309358" intensity="2.262270e-01" type="0"/>
    <Peak1D F1="4.233380" intensity="1.292043e-01" type="0"/>
    <Peak1D F1="4.211178" intensity="3.447180e-02" type="0"/>
    <Peak1D F1="4.202237" intensity="2.121345e-02" type="0"/>
    <Peak1D F1="4.178520" intensity="9.364426e-02" type="0"/>
    <Peak1D F1="4.154710" intensity="2.808451e-01" type="0"/>
    <Peak1D F1="4.130933" intensity="2.969555e-01" type="0"/>
    <Peak1D F1="4.107100" intensity="1.050514e-01" type="0"/>
    <Peak1D F1="4.096184" intensity="2.690306e-02" type="0"/>
    <Peak1D F1="4.072302" intensity="1.500000e+01" type="0"/>
    <Peak1D F1="4.050892" intensity="7.995969e-02" type="0"/>
    <Peak1D F1="3.995653" intensity="4.786540e+00" type="0"/>
    <Peak1D F1="3.988680" intensity="1.765232e+00" type="0"/>
    <Peak1D F1="3.980066" intensity="7.284116e-01" type="0"/>
    <Peak1D F1="3.961544" intensity="2.033553e-01" type="0"/>
    <Peak1D F1="3.894549" intensity="9.872371e-03" type="0"/>
    <Peak1D F1="3.855755" intensity="3.135084e-02" type="0"/>
    <Peak1D F1="3.821559" intensity="7.780318e-02" type="0"/>
    <Peak1D F1="3.798962" intensity="8.574819e-02" type="0"/>
    <Peak1D F1="3.775203" intensity="3.059578e-02" type="0"/>
    <Peak1D F1="3.742825" intensity="6.302904e-02" type="0"/>
    <Peak1D F1="3.721545" intensity="1.227214e-01" type="0"/>
    <Peak1D F1="3.701062" intensity="6.537471e-02" type="0"/>
    <Peak1D F1="3.682317" intensity="1.422942e-02" type="0"/>
    <Peak1D F1="3.658092" intensity="2.245029e-02" type="0"/>
    <Peak1D F1="3.635338" intensity="1.089617e-01" type="0"/>
    <Peak1D F1="3.621704" intensity="3.025531e-01" type="0"/>
    <Peak1D F1="3.613910" intensity="2.129686e-01" type="0"/>
    <Peak1D F1="3.592043" intensity="1.123624e-01" type="0"/>
    <Peak1D F1="3.540114" intensity="1.230997e-02" type="0"/>
    <Peak1D F1="3.520403" intensity="2.052123e-02" type="0"/>
    <Peak1D F1="3.495803" intensity="2.146697e-02" type="0"/>
    <Peak1D F1="3.431846" intensity="2.186438e-02" type="0"/>
    <Peak1D F1="3.411299" intensity="2.452377e-02" type="0"/>
    <Peak1D F1="3.393125" intensity="1.612076e-02" type="0"/>
    <Peak1D F1="3.374911" intensity="2.496917e-01" type="0"/>
    <Peak1D F1="3.355137" intensity="5.093529e-01" type="0"/>
    <Peak1D F1="3.335391" intensity="2.657068e-01" type="0"/>
    <Peak1D F1="3.324498" intensity="7.878356e-02" type="0"/>
    <Peak1D F1="3.308203" intensity="2.135048e+00" type="0"/>
    <Peak1D F1="3.203856" intensity="5.377024e-03" type="0"/>
    <Peak1D F1="3.071512" intensity="1.198988e-02" type="0"/>
    <Peak1D F1="3.031577" intensity="5.503269e-03" type="0"/>
    <Peak1D F1="3.006398" intensity="1.347915e-02" type="0"/>
    <Peak1D F1="2.981903" intensity="1.428925e-02" type="0"/>
    <Peak1D F1="2.947432" intensity="8.670265e-02" type="0"/>
    <Peak1D F1="2.930929" intensity="8.724599e-02" type="0"/>
    <Peak1D F1="2.900436" intensity="6.010311e-03" type="0"/>
    <Peak1D F1="2.781911" intensity="2.734123e-02" type="0"/>
    <Peak1D F1="2.753630" intensity="7.603739e-02" type="0"/>
    <Peak1D F1="2.661920" intensity="5.388027e-03" type="0"/>
    <Peak1D F1="2.588126" intensity="1.115789e-02" type="0"/>
    <Peak1D F1="2.556499" intensity="1.715633e-01" type="0"/>
    <Peak1D F1="2.552604" intensity="7.504120e-02" type="0"/>
    <Peak1D F1="2.546703" intensity="2.892569e-02" type="0"/>
    <Peak1D F1="2.522552" intensity="1.490374e+01" type="0"/>
    <Peak1D F1="2.511314" intensity="5.056823e-01" type="0"/>
    <Peak1D F1="2.501231" intensity="9.597688e-02" type="0"/>
    <Peak1D F1="2.474524" intensity="2.044133e-02" type="0"/>
    <Peak1D F1="2.467293" intensity="2.532788e-02" type="0"/>
    <Peak1D F1="2.407896" intensity="8.179149e-03" type="0"/>
    <Peak1D F1="2.354189" intensity="8.100423e-03" type="0"/>
    <Peak1D F1="2.307292" intensity="7.600337e-03" type="0"/>
    <Peak1D F1="2.287443" intensity="8.025057e-02" type="0"/>
    <Peak1D F1="2.249791" intensity="6.397542e-03" type="0"/>
    <Peak1D F1="2.228931" intensity="5.911590e-03" type="0"/>
    <Peak1D F1="2.154170" intensity="6.223828e-03" type="0"/>
    <Peak1D F1="2.118955" intensity="1.262592e-01" type="0"/>
    <Peak1D F1="2.094017" intensity="9.808641e-03" type="0"/>
    <Peak1D F1="2.068407" intensity="1.331318e+00" type="0"/>
    <Peak1D F1="1.988164" intensity="7.734822e-03" type="0"/>
    <Peak1D F1="1.958111" intensity="1.535058e-02" type="0"/>
    <Peak1D F1="1.937032" intensity="3.784355e-02" type="0"/>
    <Peak1D F1="1.923977" intensity="1.960171e-02" type="0"/>
    <Peak1D F1="1.913943" intensity="5.374187e-02" type="0"/>
    <Peak1D F1="1.909774" intensity="4.721871e-02" type="0"/>
    <Peak1D F1="1.901820" intensity="3.646139e-02" type="0"/>
    <Peak1D F1="1.893023" intensity="2.919372e-02" type="0"/>
    <Peak1D F1="1.886094" intensity="5.866125e-02" type="0"/>
    <Peak1D F1="1.864833" intensity="3.408203e-02" type="0"/>
    <Peak1D F1="1.845528" intensity="3.854216e-02" type="0"/>
    <Peak1D F1="1.822774" intensity="1.234305e-01" type="0"/>
    <Peak1D F1="1.814723" intensity="5.287431e-02" type="0"/>
    <Peak1D F1="1.802051" intensity="1.698960e-01" type="0"/>
    <Peak1D F1="1.793856" intensity="1.270615e-01" type="0"/>
    <Peak1D F1="1.774591" intensity="1.545966e-01" type="0"/>
    <Peak1D F1="1.762603" intensity="4.560391e-02" type="0"/>
    <Peak1D F1="1.753945" intensity="9.111806e-02" type="0"/>
    <Peak1D F1="1.742273" intensity="6.771251e-02" type="0"/>
    <Peak1D F1="1.732936" intensity="2.841058e-02" type="0"/>
    <Peak1D F1="1.722886" intensity="4.884342e-02" type="0"/>
    <Peak1D F1="1.701738" intensity="2.579591e-02" type="0"/>
    <Peak1D F1="1.691080" intensity="2.765254e-02" type="0"/>
    <Peak1D F1="1.658222" intensity="7.647793e-02" type="0"/>
    <Peak1D F1="1.639315" intensity="1.792804e-01" type="0"/>
    <Peak1D F1="1.632070" intensity="1.194976e-01" type="0"/>
    <Peak1D F1="1.620160" intensity="1.767605e-01" type="0"/>
    <Peak1D F1="1.611544" intensity="2.525060e-01" type="0"/>
    <Peak1D F1="1.592724" intensity="6.358044e-01" type="0"/>
    <Peak1D F1="1.526701" intensity="2.144972e-02" type="0"/>
    <Peak1D F1="1.515307" intensity="1.642840e-02" type="0"/>
    <Peak1D F1="1.399960" intensity="1.172163e-02" type="0"/>
    <Peak1D F1="1.385823" intensity="2.251954e-02" type="0"/>
    <Peak1D F1="1.361203" intensity="3.632667e-02" type="0"/>
    <Peak1D F1="1.336453" intensity="2.205582e-02" type="0"/>
    <Peak1D F1="1.305192" intensity="3.730689e-01" type="0"/>
    <Peak1D F1="1.281404" intensity="7.630905e-01" type="0"/>
    <Peak1D F1="1.273674" intensity="1.312754e-01" type="0"/>
    <Peak1D F1="1.257594" intensity="3.664644e-01" type="0"/>
    <Peak1D F1="1.236748" intensity="1.083671e-01" type="0"/>
    <Peak1D F1="1.203691" intensity="9.766817e-03" type="0"/>
    <Peak1D F1="1.186377" intensity="7.119524e-02" type="0"/>
    <Peak1D F1="1.161378" intensity="1.746857e-02" type="0"/>
    <Peak1D F1="1.137796" intensity="6.833456e-03" type="0"/>
    <Peak1D F1="1.092332" intensity="6.990725e-03" type="0"/>
    <Peak1D F1="1.066751" intensity="5.735282e-03" type="0"/>
    <Peak1D F1="1.022883" intensity="7.433197e-03" type="0"/>
    <Peak1D F1="1.000734" intensity="6.876433e-03" type="0"/>
    <Peak1D F1="0.973239" intensity="1.504281e-02" type="0"/>
    <Peak1D F1="0.948945" intensity="2.636954e-02" type="0"/>
    <Peak1D F1="0.937474" intensity="3.589509e-02" type="0"/>
    <Peak1D F1="0.924851" intensity="1.659863e-02" type="0"/>
    <Peak1D F1="0.914424" intensity="3.545112e-02" type="0"/>
    <Peak1D F1="0.903046" intensity="2.400011e-02" type="0"/>
    <Peak1D F1="0.877416" intensity="1.420533e-02" type="0"/>
    <Peak1D F1="0.851531" intensity="1.050972e-02" type="0"/>
  </PeakList1D>
</PeakList>
