# Supplementary material for: Bulky PP1 analogs exert cellular effects independently from analog-sensitive kinase inhibition
Source: Front Chem. 2026 Apr 28;14:1812827. doi: 10.3389/fchem.2026.1812827 (PMC13161952; doi:10.3389/fchem.2026.1812827)
Supplement: Supplementary file 7 [file Supplementaryfile1.zip › NMR_rawdata/intermediate 1/1H/pdata/1/auditp.txt]

##TITLE= Audit trail, TopSpin 3.6.5
##JCAMPDX= 5.01
##ORIGIN= Bruker BioSpin GmbH
##OWNER= nmr
$$ /opt/tera_ccrmn/data/chimiotheque/nmr/ac1937f1/1/pdata/1/auditp.txt
##AUDIT TRAIL=  $$ (NUMBER, WHEN, WHO, WHERE, PROCESS, VERSION, WHAT)
(   1,<2025-10-09 17:46:31.444 +0200>,<nmr>,<av300>,<go4>,<TopSpin 3.6.5>,
      <created by zg on data set with UUID '027cdd62-a527-11f0-86d5-001018b25380'
       started at 2025-10-09 17:45:41.287 +0200,
       POWCHK enabled, PULCHK disabled,
       terminated by command 'halt'
       configuration hash MD5:
       D2 EB C8 FB D6 FA 2E 26 76 E1 0F 51 26 9E 2C 24
       data hash MD5: 64K
       FE 83 72 81 CF CF A9 E4 6B F8 DB 33 B9 54 7B 45>)
(   2,<2025-10-09 17:46:31.552 +0200>,<nmr>,<av300>,<proc1d>,<TopSpin 3.6.5>,
      <Start of raw data processing
       ef LB = 0.3 FT_mod = 6 PKNL = 1 SI = 64K 
       data hash MD5: 64K
       9C C7 3C 93 A4 4A 15 19 CA A9 35 B0 60 C3 E8 F3>)
(   3,<2025-10-09 17:46:32.744 +0200>,<nmr>,<av300>,<proc1d>,<TopSpin 3.6.5>,
      <apk0 
       data hash MD5: 64K
       17 A3 81 84 52 85 05 A9 ED B5 D5 A6 48 6E 95 9B>)
(   4,<2025-10-09 17:46:32.788 +0200>,<nmr>,<av300>,<proc1d>,<TopSpin 3.6.5>,
      <abs ABSG = 5 
       data hash MD5: 64K
       5D B1 B6 78 BB F7 64 C2 D8 A2 5F B8 64 D1 DE ED>)
(   5,<2025-10-09 17:46:34.007 +0200>,<nmr>,<av300>,<xwish3>,<TopSpin 3.6.5>,
      <ICON-NMR Copied from /opt/topspin/data/chimiotheque/nmr/ac1937f1/1/pdata/1>)
##END=

$$ hash MD5
$$ 89 82 CC F9 EB 63 C0 68 0C 4F E6 CA 84 DF F6 FC
