# Supplementary material for: Bulky PP1 analogs exert cellular effects independently from analog-sensitive kinase inhibition
Source: Front Chem. 2026 Apr 28;14:1812827. doi: 10.3389/fchem.2026.1812827 (PMC13161952; doi:10.3389/fchem.2026.1812827)
Supplement: Supplementary file 7 [file Supplementaryfile1.zip › NMR_rawdata/intermediate 1/1H/pdata/1/intrng]

P 0
7.496089   6.796348
4.477518   4.267687
4.267382   3.558477
3.558172   3.233193
3.232888   2.578045
2.577739   2.231075
2.230770   1.065246
1.064941   0.718277
