# Supplementary material for: Bulky PP1 analogs exert cellular effects independently from analog-sensitive kinase inhibition
Source: Front Chem. 2026 Apr 28;14:1812827. doi: 10.3389/fchem.2026.1812827 (PMC13161952; doi:10.3389/fchem.2026.1812827)
Supplement: Supplementary file 7 [file Supplementaryfile1.zip › NMR_rawdata/intermediate 1/1H/pdata/1/outd]

##TITLE= Parameter file, TopSpin 3.6.5
##JCAMPDX= 5.0
##DATATYPE= Parameter Values
##NPOINTS= 1	$$ modification sequence number
##ORIGIN= Bruker BioSpin GmbH
##OWNER= nmr
$$ 2025-10-09 17:42:28.837 +0200  nmr@av300
$$ /opt/topspin3.6.5/prog/curdir/nmr/experiments/quick/1/data/nmr/ac1937f1/1/pdata/1/outd
$$ process /opt/topspin3.6.5/prog/mod/xwish3
##$CURPLOT= <no printer>
##$CURPRIN= <$no printer>
##$DFORMAT= <normdp>
##$LAYOUT= <+/AB_1H.xwp>
##$LFORMAT= <normlp>
##$PFORMAT= <normpl>
##END=
