# Supplementary material for: Bulky PP1 analogs exert cellular effects independently from analog-sensitive kinase inhibition
Source: Front Chem. 2026 Apr 28;14:1812827. doi: 10.3389/fchem.2026.1812827 (PMC13161952; doi:10.3389/fchem.2026.1812827)
Supplement: Supplementary file 7 [file Supplementaryfile1.zip › NMR_rawdata/3MSB-PP1/13C/pdata/1/peaklist.xml]

<?xml version="1.0" encoding="UTF-8"?>
<PeakList>
  <PeakList1D>
    <PeakList1DHeader creator="nmr" date="2026-03-06T19:19:56.771+01:00" expNo="1" name="ac1939F1" owner="" procNo="1" source="/opt/topspin/data/chimiotheque/nmr">
      <PeakPickDetails>F1=218.321793ppm, F2=-18.338736ppm, MI=0.00cm, MAXI=10000.00cm, PC=1.400
      </PeakPickDetails>
    </PeakList1DHeader>
    <Peak1D F1="157.583130" intensity="2.092958e+00" type="0"/>
    <Peak1D F1="154.734299" intensity="1.182913e+00" type="0"/>
    <Peak1D F1="154.583771" intensity="4.131583e+00" type="0"/>
    <Peak1D F1="140.487473" intensity="2.310808e+00" type="0"/>
    <Peak1D F1="139.846161" intensity="2.309780e+00" type="0"/>
    <Peak1D F1="138.927658" intensity="2.244594e+00" type="0"/>
    <Peak1D F1="129.619736" intensity="4.436429e+00" type="0"/>
    <Peak1D F1="126.227745" intensity="4.471957e+00" type="0"/>
    <Peak1D F1="125.022705" intensity="4.287541e+00" type="0"/>
    <Peak1D F1="124.913467" intensity="4.531964e+00" type="0"/>
    <Peak1D F1="100.680458" intensity="1.267038e+00" type="0"/>
    <Peak1D F1="77.272484" intensity="4.894380e+01" type="0"/>
    <Peak1D F1="77.018517" intensity="5.094816e+01" type="0"/>
    <Peak1D F1="76.764420" intensity="5.018295e+01" type="0"/>
    <Peak1D F1="60.004707" intensity="2.239571e+00" type="0"/>
    <Peak1D F1="35.101662" intensity="4.188340e+00" type="0"/>
    <Peak1D F1="29.194435" intensity="1.500000e+01" type="0"/>
    <Peak1D F1="15.547379" intensity="4.594409e+00" type="0"/>
  </PeakList1D>
</PeakList>
