# Supplementary material for: Bulky PP1 analogs exert cellular effects independently from analog-sensitive kinase inhibition
Source: Front Chem. 2026 Apr 28;14:1812827. doi: 10.3389/fchem.2026.1812827 (PMC13161952; doi:10.3389/fchem.2026.1812827)
Supplement: Supplementary file 7 [file Supplementaryfile1.zip › NMR_rawdata/3MSB-PP1/13C/pdata/1/auditp.txt]

##TITLE= Audit trail, TopSpin 3.7.0
##JCAMPDX= 5.01
##ORIGIN= Bruker BioSpin GmbH
##OWNER= nmr
$$ /opt/tera_ccrmn/data/chimiotheque/nmr/ac1939F1_2/1/pdata/1/auditp.txt
##AUDIT TRAIL=  $$ (NUMBER, WHEN, WHO, WHERE, PROCESS, VERSION, WHAT)
(   1,<2026-03-06 19:19:55.689 +0100>,<nmr>,<av500>,<go4>,<TopSpin 3.7.0>,
      <created by zg on data set with UUID '85790208-1981-11f1-b8b9-001018d987dc'
       started at 2026-03-06 18:25:50.615 +0100,
       POWCHK enabled, PULCHK disabled,
       completed at 2026-03-06 19:19:55.688 +0100

       configuration hash MD5:
       A5 90 50 78 6D E7 AA F7 E0 44 FB BF 08 3E 6D C8
       data hash MD5: 64K
       B9 91 5F BA A7 18 EA 7D B1 EB 4A 11 16 96 32 29>)
(   2,<2026-03-06 19:19:55.711 +0100>,<nmr>,<av500>,<audit>,<TopSpin 3.7.0>,
      <user comment:
       ICON-NMR User ID: chimiotheque
       data hash MD5: 64K
       B9 91 5F BA A7 18 EA 7D B1 EB 4A 11 16 96 32 29>)
(   3,<2026-03-06 19:19:56.057 +0100>,<nmr>,<av500>,<proc1d>,<TopSpin 3.7.0>,
      <Start of raw data processing
       ef LB = 1 FT_mod = 6 PKNL = 1 SI = 64K 
       data hash MD5: 64K
       59 87 0C 3F 48 F2 11 51 33 AB 6A E0 3D B0 D7 0C>)
(   4,<2026-03-06 19:19:56.733 +0100>,<nmr>,<av500>,<proc1d>,<TopSpin 3.7.0>,
      <apk0 
       data hash MD5: 64K
       00 92 11 B1 84 69 87 F0 9B BE 25 91 97 E7 79 60>)
(   5,<2026-03-06 19:19:56.764 +0100>,<nmr>,<av500>,<proc1d>,<TopSpin 3.7.0>,
      <abs ABSG = 5 
       data hash MD5: 64K
       81 F2 CC F4 3C 05 CC A5 7D 15 20 88 4E 33 10 8C>)
(   6,<2026-03-06 19:19:57.494 +0100>,<nmr>,<av500>,<dirdata>,<TopSpin 3.7.0>,
      <wrpa from 1 1 "ac1939F1" "/opt/topspin/data/chimiotheque/nmr"
       data hash MD5: 64K
       81 F2 CC F4 3C 05 CC A5 7D 15 20 88 4E 33 10 8C>)
##END=

$$ hash MD5
$$ E8 C6 63 5E 10 10 68 F4 6B 11 CA AC 8F 0D 6E BC
