# Supplementary material for: Bulky PP1 analogs exert cellular effects independently from analog-sensitive kinase inhibition
Source: Front Chem. 2026 Apr 28;14:1812827. doi: 10.3389/fchem.2026.1812827 (PMC13161952; doi:10.3389/fchem.2026.1812827)
Supplement: Supplementary file 7 [file Supplementaryfile1.zip › NMR_rawdata/3MSB-PP1/13C/pdata/1/intrng]

P 0
77.540990   76.071251
29.389875   29.043204
