# Supplementary material for: Bulky PP1 analogs exert cellular effects independently from analog-sensitive kinase inhibition
Source: Front Chem. 2026 Apr 28;14:1812827. doi: 10.3389/fchem.2026.1812827 (PMC13161952; doi:10.3389/fchem.2026.1812827)
Supplement: Supplementary file 7 [file Supplementaryfile1.zip › NMR_rawdata/3MSB-PP1/1H/pdata/1/peaklist.xml]

<?xml version="1.0" encoding="UTF-8"?>
<PeakList>
  <PeakList1D>
    <PeakList1DHeader creator="nmr" date="2025-10-17T09:14:17.864+02:00" expNo="1" name="ac1939f1" owner="" procNo="1" source="/opt/topspin/data/chimiotheque/nmr">
      <PeakPickDetails>F1=16.187099ppm, F2=-3.836275ppm, MI=0.00cm, MAXI=10000.00cm, PC=1.000
      </PeakPickDetails>
    </PeakList1DHeader>
    <Peak1D F1="14.582658" intensity="4.457782e-03" type="0"/>
    <Peak1D F1="13.794342" intensity="4.240912e-03" type="0"/>
    <Peak1D F1="12.077212" intensity="4.771735e-03" type="0"/>
    <Peak1D F1="10.199451" intensity="4.704130e-03" type="0"/>
    <Peak1D F1="10.068879" intensity="5.388194e-03" type="0"/>
    <Peak1D F1="8.745609" intensity="4.327574e-03" type="0"/>
    <Peak1D F1="8.624249" intensity="5.380699e-03" type="0"/>
    <Peak1D F1="8.391159" intensity="1.546053e-02" type="0"/>
    <Peak1D F1="8.321193" intensity="1.514322e-02" type="0"/>
    <Peak1D F1="8.294129" intensity="1.398167e+00" type="0"/>
    <Peak1D F1="8.240826" intensity="6.288288e-03" type="0"/>
    <Peak1D F1="8.075266" intensity="6.538630e-03" type="0"/>
    <Peak1D F1="7.957654" intensity="6.301459e-03" type="0"/>
    <Peak1D F1="7.630478" intensity="2.206581e-02" type="0"/>
    <Peak1D F1="7.577948" intensity="6.743841e-03" type="0"/>
    <Peak1D F1="7.466385" intensity="1.012810e-02" type="0"/>
    <Peak1D F1="7.448835" intensity="1.515885e-02" type="0"/>
    <Peak1D F1="7.423969" intensity="5.106482e-03" type="0"/>
    <Peak1D F1="7.400297" intensity="8.133473e-03" type="0"/>
    <Peak1D F1="7.301116" intensity="2.360419e-01" type="0"/>
    <Peak1D F1="7.284492" intensity="4.218386e+00" type="0"/>
    <Peak1D F1="7.275874" intensity="7.059088e-01" type="0"/>
    <Peak1D F1="7.250184" intensity="4.487171e-01" type="0"/>
    <Peak1D F1="7.175752" intensity="3.825026e-01" type="0"/>
    <Peak1D F1="7.149066" intensity="2.992518e-01" type="0"/>
    <Peak1D F1="7.145560" intensity="2.997416e-01" type="0"/>
    <Peak1D F1="7.134346" intensity="5.995346e-01" type="0"/>
    <Peak1D F1="6.989302" intensity="3.495719e-01" type="0"/>
    <Peak1D F1="6.965969" intensity="3.023649e-01" type="0"/>
    <Peak1D F1="6.933442" intensity="3.189770e-02" type="0"/>
    <Peak1D F1="6.910932" intensity="8.522774e-03" type="0"/>
    <Peak1D F1="6.894245" intensity="6.754534e-03" type="0"/>
    <Peak1D F1="6.877294" intensity="7.980886e-03" type="0"/>
    <Peak1D F1="6.823776" intensity="5.074295e-03" type="0"/>
    <Peak1D F1="6.721200" intensity="5.687343e-03" type="0"/>
    <Peak1D F1="6.698552" intensity="5.144259e-03" type="0"/>
    <Peak1D F1="6.573042" intensity="4.516725e-03" type="0"/>
    <Peak1D F1="5.398619" intensity="5.459068e-03" type="0"/>
    <Peak1D F1="5.040781" intensity="6.668804e-03" type="0"/>
    <Peak1D F1="5.006178" intensity="6.778143e-03" type="0"/>
    <Peak1D F1="4.895129" intensity="4.915003e-01" type="0"/>
    <Peak1D F1="4.749016" intensity="9.200091e-03" type="0"/>
    <Peak1D F1="4.724342" intensity="6.316391e-03" type="0"/>
    <Peak1D F1="4.692469" intensity="4.938663e-03" type="0"/>
    <Peak1D F1="4.507149" intensity="1.139222e-02" type="0"/>
    <Peak1D F1="4.359363" intensity="1.178310e-02" type="0"/>
    <Peak1D F1="4.296153" intensity="1.729349e+00" type="0"/>
    <Peak1D F1="4.226946" intensity="9.146517e-03" type="0"/>
    <Peak1D F1="4.215019" intensity="7.872910e-03" type="0"/>
    <Peak1D F1="4.179590" intensity="1.055477e-02" type="0"/>
    <Peak1D F1="4.155675" intensity="1.080751e-02" type="0"/>
    <Peak1D F1="4.131756" intensity="1.181185e-02" type="0"/>
    <Peak1D F1="4.107454" intensity="5.779749e-03" type="0"/>
    <Peak1D F1="4.081212" intensity="1.055488e-02" type="0"/>
    <Peak1D F1="4.071994" intensity="7.031007e-03" type="0"/>
    <Peak1D F1="3.981164" intensity="4.587376e-03" type="0"/>
    <Peak1D F1="3.872624" intensity="6.512278e-03" type="0"/>
    <Peak1D F1="3.833536" intensity="4.515748e-03" type="0"/>
    <Peak1D F1="3.719217" intensity="5.416951e-03" type="0"/>
    <Peak1D F1="2.913295" intensity="5.090923e-03" type="0"/>
    <Peak1D F1="2.756930" intensity="1.263881e-02" type="0"/>
    <Peak1D F1="2.731826" intensity="4.791508e-03" type="0"/>
    <Peak1D F1="2.693848" intensity="2.677231e-02" type="0"/>
    <Peak1D F1="2.585482" intensity="7.681626e-03" type="0"/>
    <Peak1D F1="2.561412" intensity="5.803776e-02" type="0"/>
    <Peak1D F1="2.551085" intensity="1.473510e-02" type="0"/>
    <Peak1D F1="2.540706" intensity="5.335283e-03" type="0"/>
    <Peak1D F1="2.507107" intensity="1.283435e-02" type="0"/>
    <Peak1D F1="2.499702" intensity="1.162203e-02" type="0"/>
    <Peak1D F1="2.462944" intensity="5.510276e+00" type="0"/>
    <Peak1D F1="2.351764" intensity="4.815855e-03" type="0"/>
    <Peak1D F1="2.334159" intensity="5.923602e-03" type="0"/>
    <Peak1D F1="2.288956" intensity="4.304395e-03" type="0"/>
    <Peak1D F1="2.241399" intensity="4.981362e-03" type="0"/>
    <Peak1D F1="2.227844" intensity="2.765441e-02" type="0"/>
    <Peak1D F1="2.197761" intensity="5.347016e-03" type="0"/>
    <Peak1D F1="2.070327" intensity="4.171785e-02" type="0"/>
    <Peak1D F1="2.044724" intensity="4.960049e-02" type="0"/>
    <Peak1D F1="1.930941" intensity="5.030161e-03" type="0"/>
    <Peak1D F1="1.861073" intensity="1.954495e-01" type="0"/>
    <Peak1D F1="1.834081" intensity="1.500000e+01" type="0"/>
    <Peak1D F1="1.769741" intensity="3.842785e-02" type="0"/>
    <Peak1D F1="1.758178" intensity="6.876596e-02" type="0"/>
    <Peak1D F1="1.733235" intensity="2.160093e-02" type="0"/>
    <Peak1D F1="1.720460" intensity="2.200407e-02" type="0"/>
    <Peak1D F1="1.707143" intensity="3.390470e-02" type="0"/>
    <Peak1D F1="1.648541" intensity="5.351663e-01" type="0"/>
    <Peak1D F1="1.620471" intensity="1.224828e-01" type="0"/>
    <Peak1D F1="1.554652" intensity="1.499046e-02" type="0"/>
    <Peak1D F1="1.525278" intensity="1.357567e-02" type="0"/>
    <Peak1D F1="1.508501" intensity="1.179063e-02" type="0"/>
    <Peak1D F1="1.446824" intensity="9.345153e-03" type="0"/>
    <Peak1D F1="1.417722" intensity="9.068974e-03" type="0"/>
    <Peak1D F1="1.392491" intensity="8.251873e-03" type="0"/>
    <Peak1D F1="1.375095" intensity="1.025446e-02" type="0"/>
    <Peak1D F1="1.327079" intensity="1.495889e-02" type="0"/>
    <Peak1D F1="1.306259" intensity="2.491738e-02" type="0"/>
    <Peak1D F1="1.282186" intensity="5.869013e-02" type="0"/>
    <Peak1D F1="1.273315" intensity="9.503446e-02" type="0"/>
    <Peak1D F1="1.258528" intensity="2.827556e-02" type="0"/>
    <Peak1D F1="1.189659" intensity="8.270920e-03" type="0"/>
    <Peak1D F1="1.177966" intensity="6.111964e-03" type="0"/>
    <Peak1D F1="1.154011" intensity="6.148677e-03" type="0"/>
    <Peak1D F1="1.080379" intensity="6.436271e-03" type="0"/>
    <Peak1D F1="1.029673" intensity="5.145673e-03" type="0"/>
    <Peak1D F1="0.977117" intensity="4.549923e-03" type="0"/>
    <Peak1D F1="0.943716" intensity="5.146342e-03" type="0"/>
    <Peak1D F1="0.901417" intensity="1.296409e-02" type="0"/>
    <Peak1D F1="0.874509" intensity="1.210958e-02" type="0"/>
    <Peak1D F1="0.723422" intensity="4.786508e-03" type="0"/>
    <Peak1D F1="0.350466" intensity="4.619525e-03" type="0"/>
    <Peak1D F1="-2.503484" intensity="4.328013e-03" type="0"/>
    <Peak1D F1="-3.032789" intensity="5.188267e-03" type="0"/>
    <Peak1D F1="-3.446281" intensity="4.278224e-03" type="0"/>
  </PeakList1D>
</PeakList>
