# Supplementary material for: Bulky PP1 analogs exert cellular effects independently from analog-sensitive kinase inhibition
Source: Front Chem. 2026 Apr 28;14:1812827. doi: 10.3389/fchem.2026.1812827 (PMC13161952; doi:10.3389/fchem.2026.1812827)
Supplement: Supplementary file 7 [file Supplementaryfile1.zip › NMR_rawdata/3MSB-PP1/1H/pdata/1/parm.txt]

Current Data Parameters
NAME           ac1939f1              
EXPNO                 1              
PROCNO                1              

F2 - Acquisition Parameters
Date_          20251017              
Time               9.14 h            
INSTRUM           spect              
PROBHD   Z104275_0343 (              
PULPROG              zg              
TD                60094              
SOLVENT           CDCl3              
NS                    8              
DS                    0              
SWH            6009.615 Hz           
FIDRES         0.200007 Hz           
AQ            4.9998207 sec          
RG               200.19              
DW               83.200 usec         
DE                17.06 usec         
TE                292.0 K            
D1          10.00000000 sec          
TD0                   1              
SFO1        300.1318534 MHz          
NUC1                 1H              
P1                14.00 usec         
PLW1         8.89330006 W            

F2 - Processing parameters
SI                65536              
SF          300.1300000 MHz          
WDW                  EM              
SSB                   0              
LB                 0.30 Hz           
GB                    0              
PC                 1.00              
