# Supplementary material for: Bulky PP1 analogs exert cellular effects independently from analog-sensitive kinase inhibition
Source: Front Chem. 2026 Apr 28;14:1812827. doi: 10.3389/fchem.2026.1812827 (PMC13161952; doi:10.3389/fchem.2026.1812827)
Supplement: Supplementary file 7 [file Supplementaryfile1.zip › NMR_rawdata/3MSB-PP1/1H/pdata/1/auditp.txt]

##TITLE= Audit trail, TopSpin 3.6.5
##JCAMPDX= 5.01
##ORIGIN= Bruker BioSpin GmbH
##OWNER= nmr
$$ /opt/tera_ccrmn/data/chimiotheque/nmr/ac1939f1/1/pdata/1/auditp.txt
##AUDIT TRAIL=  $$ (NUMBER, WHEN, WHO, WHERE, PROCESS, VERSION, WHAT)
(   1,<2025-10-17 09:14:14.993 +0200>,<nmr>,<avl300>,<go4>,<TopSpin 3.6.5>,
      <created by zg on data set with UUID '99d98a3c-ab28-11f0-b7f3-a0369f5a5fe1'
       started at 2025-10-17 09:12:11.699 +0200,
       POWCHK enabled, PULCHK disabled,
       completed at 2025-10-17 09:14:14.991 +0200

       configuration hash MD5:
       A8 C6 55 34 A3 C8 1C 7E 66 DA 4B FC 9E EC 90 09
       data hash MD5: 60094
       68 D6 64 17 5D 24 A5 4B 44 34 76 4F F1 BD C9 D5>)
(   2,<2025-10-17 09:14:15.043 +0200>,<nmr>,<avl300>,<audit>,<TopSpin 3.6.5>,
      <user comment:
       ICON-NMR User ID: chimiotheque
       data hash MD5: 60094
       68 D6 64 17 5D 24 A5 4B 44 34 76 4F F1 BD C9 D5>)
(   3,<2025-10-17 09:14:16.616 +0200>,<nmr>,<avl300>,<proc1d>,<TopSpin 3.6.5>,
      <Start of raw data processing
       ef LB = 0.3 FT_mod = 6 PKNL = 1 SI = 64K 
       data hash MD5: 64K
       11 8C A9 89 7E 6D 8E 3E 55 75 E8 59 03 C9 76 32>)
(   4,<2025-10-17 09:14:17.794 +0200>,<nmr>,<avl300>,<proc1d>,<TopSpin 3.6.5>,
      <apk0 
       data hash MD5: 64K
       2C 6F E6 22 7B 8B 95 65 9E 98 CF F3 87 5F E3 DC>)
(   5,<2025-10-17 09:14:17.852 +0200>,<nmr>,<avl300>,<proc1d>,<TopSpin 3.6.5>,
      <abs ABSG = 5 
       data hash MD5: 64K
       FD CE 7E DD 7D A5 08 51 25 83 91 2F F8 25 79 F3>)
(   6,<2025-10-17 09:14:18.697 +0200>,<nmr>,<avl300>,<dirdata>,<TopSpin 3.6.5>,
      <wrpa from 1 1 "ac1939f1" "/opt/topspin/data/chimiotheque/nmr"
       data hash MD5: 64K
       FD CE 7E DD 7D A5 08 51 25 83 91 2F F8 25 79 F3>)
##END=

$$ hash MD5
$$ D4 04 43 6F 37 33 5F D2 1C 79 84 21 90 FC 67 F2
