# Supplementary material for: Bulky PP1 analogs exert cellular effects independently from analog-sensitive kinase inhibition
Source: Front Chem. 2026 Apr 28;14:1812827. doi: 10.3389/fchem.2026.1812827 (PMC13161952; doi:10.3389/fchem.2026.1812827)
Supplement: Supplementary file 7 [file Supplementaryfile1.zip › NMR_rawdata/3MSB-PP1/1H/pdata/1/intrng]

P 0
8.425659   8.112793
7.419540   6.749813
5.118575   4.606503
4.453431   4.098708
2.614737   2.263375
1.993284   0.999998
0.999693   0.696910
