# Supplementary material for: Bulky PP1 analogs exert cellular effects independently from analog-sensitive kinase inhibition
Source: Front Chem. 2026 Apr 28;14:1812827. doi: 10.3389/fchem.2026.1812827 (PMC13161952; doi:10.3389/fchem.2026.1812827)
Supplement: Supplementary file 7 [file Supplementaryfile1.zip › NMR_rawdata/intermediate 2/13C/pdata/1/peaklist.xml]

<?xml version="1.0" encoding="UTF-8"?>
<PeakList>
  <PeakList1D>
    <PeakList1DHeader creator="nmr" date="2026-03-06T18:17:19.155+01:00" expNo="1" name="ac1938F1" owner="" procNo="1" source="/opt/topspin/data/chimiotheque/nmr">
      <PeakPickDetails>F1=218.321793ppm, F2=-18.338736ppm, MI=0.00cm, MAXI=10000.00cm, PC=1.400
      </PeakPickDetails>
    </PeakList1DHeader>
    <Peak1D F1="150.284241" intensity="1.350409e+00" type="0"/>
    <Peak1D F1="149.852249" intensity="1.815350e+00" type="0"/>
    <Peak1D F1="138.861603" intensity="2.085972e+00" type="0"/>
    <Peak1D F1="138.478287" intensity="1.764287e+00" type="0"/>
    <Peak1D F1="128.830597" intensity="4.459149e+00" type="0"/>
    <Peak1D F1="126.846443" intensity="3.621367e+00" type="0"/>
    <Peak1D F1="125.665474" intensity="4.424682e+00" type="0"/>
    <Peak1D F1="124.814827" intensity="3.814164e+00" type="0"/>
    <Peak1D F1="114.602104" intensity="1.282934e+00" type="0"/>
    <Peak1D F1="77.726891" intensity="9.970089e-01" type="0"/>
    <Peak1D F1="77.273232" intensity="5.580777e+01" type="0"/>
    <Peak1D F1="77.019218" intensity="5.752775e+01" type="0"/>
    <Peak1D F1="76.765297" intensity="5.715528e+01" type="0"/>
    <Peak1D F1="59.786503" intensity="1.961398e+00" type="0"/>
    <Peak1D F1="34.069592" intensity="4.194128e+00" type="0"/>
    <Peak1D F1="29.146009" intensity="1.500000e+01" type="0"/>
    <Peak1D F1="15.784320" intensity="4.155453e+00" type="0"/>
  </PeakList1D>
</PeakList>
