# Supplementary material for: Bulky PP1 analogs exert cellular effects independently from analog-sensitive kinase inhibition
Source: Front Chem. 2026 Apr 28;14:1812827. doi: 10.3389/fchem.2026.1812827 (PMC13161952; doi:10.3389/fchem.2026.1812827)
Supplement: Supplementary file 7 [file Supplementaryfile1.zip › NMR_rawdata/intermediate 2/13C/pdata/1/parm.txt]

Current Data Parameters
NAME           ac1938F1              
EXPNO                 1              
PROCNO                1              

F2 - Acquisition Parameters
Date_          20260306              
Time              18.17 h            
INSTRUM           spect              
PROBHD   Z858901_0002 (              
PULPROG          zgpg30              
TD                65536              
SOLVENT           CDCl3              
NS                 1024              
DS                    0              
SWH           29761.904 Hz           
FIDRES         0.908261 Hz           
AQ            1.1010048 sec          
RG                 2050              
DW               16.800 usec         
DE                 8.97 usec         
TE                297.0 K            
D1           2.00000000 sec          
D11          0.03000000 sec          
TD0                   1              
SFO1        125.7703637 MHz          
NUC1                13C              
P0                 5.00 usec         
P1                15.00 usec         
PLW1       101.73000336 W            
SFO2        500.1320005 MHz          
NUC2                 1H              
CPDPRG[2        waltz16              
PCPD2             80.00 usec         
PLW2        12.53999996 W            
PLW12        0.12540001 W            
PLW13        0.06307500 W            

F2 - Processing parameters
SI                65536              
SF          125.7577890 MHz          
WDW                  EM              
SSB                   0              
LB                 1.00 Hz           
GB                    0              
PC                 1.40              
