# Supplementary material for: Bulky PP1 analogs exert cellular effects independently from analog-sensitive kinase inhibition
Source: Front Chem. 2026 Apr 28;14:1812827. doi: 10.3389/fchem.2026.1812827 (PMC13161952; doi:10.3389/fchem.2026.1812827)
Supplement: Supplementary file 7 [file Supplementaryfile1.zip › NMR_rawdata/intermediate 2/13C/pdata/1/auditp.txt]

##TITLE= Audit trail, TopSpin 3.7.0
##JCAMPDX= 5.01
##ORIGIN= Bruker BioSpin GmbH
##OWNER= nmr
$$ /opt/tera_ccrmn/data/chimiotheque/nmr/ac1938F1_2/1/pdata/1/auditp.txt
##AUDIT TRAIL=  $$ (NUMBER, WHEN, WHO, WHERE, PROCESS, VERSION, WHAT)
(   1,<2026-03-06 18:17:18.063 +0100>,<nmr>,<av500>,<go4>,<TopSpin 3.7.0>,
      <created by zg on data set with UUID 'c602c68c-1978-11f1-8121-001018d987dc'
       started at 2026-03-06 17:23:13.422 +0100,
       POWCHK enabled, PULCHK disabled,
       completed at 2026-03-06 18:17:18.062 +0100

       configuration hash MD5:
       A5 90 50 78 6D E7 AA F7 E0 44 FB BF 08 3E 6D C8
       data hash MD5: 64K
       8D 73 A4 B2 FE 9B CF A6 03 3F 38 31 0E 1A 64 1E>)
(   2,<2026-03-06 18:17:18.086 +0100>,<nmr>,<av500>,<audit>,<TopSpin 3.7.0>,
      <user comment:
       ICON-NMR User ID: chimiotheque
       data hash MD5: 64K
       8D 73 A4 B2 FE 9B CF A6 03 3F 38 31 0E 1A 64 1E>)
(   3,<2026-03-06 18:17:18.424 +0100>,<nmr>,<av500>,<proc1d>,<TopSpin 3.7.0>,
      <Start of raw data processing
       ef LB = 1 FT_mod = 6 PKNL = 1 SI = 64K 
       data hash MD5: 64K
       73 0E 9A CD B1 6F 10 D4 30 5E 88 29 E5 BA 49 F1>)
(   4,<2026-03-06 18:17:19.103 +0100>,<nmr>,<av500>,<proc1d>,<TopSpin 3.7.0>,
      <apk0 
       data hash MD5: 64K
       41 22 B2 AC D7 75 A6 DC CE 1E 73 AE EA F3 50 38>)
(   5,<2026-03-06 18:17:19.134 +0100>,<nmr>,<av500>,<proc1d>,<TopSpin 3.7.0>,
      <abs ABSG = 5 
       data hash MD5: 64K
       DA 59 81 2C C2 9A BB 54 15 8D A7 4B 8F 81 82 C0>)
(   6,<2026-03-06 18:17:19.921 +0100>,<nmr>,<av500>,<dirdata>,<TopSpin 3.7.0>,
      <wrpa from 1 1 "ac1938F1" "/opt/topspin/data/chimiotheque/nmr"
       data hash MD5: 64K
       DA 59 81 2C C2 9A BB 54 15 8D A7 4B 8F 81 82 C0>)
##END=

$$ hash MD5
$$ AC FD 62 DD 2F F7 30 5C 7D 00 63 E6 81 98 A4 C9
