# Supplementary material for: Bulky PP1 analogs exert cellular effects independently from analog-sensitive kinase inhibition
Source: Front Chem. 2026 Apr 28;14:1812827. doi: 10.3389/fchem.2026.1812827 (PMC13161952; doi:10.3389/fchem.2026.1812827)
Supplement: Supplementary file 7 [file Supplementaryfile1.zip › NMR_rawdata/intermediate 2/13C/pdata/1/eretic]

##TITLE= Parameter file, TopSpin 3.7.0
##JCAMPDX= 5.0
##DATATYPE= Parameter Values
##NPOINTS= 1	$$ modification sequence number
##ORIGIN= Bruker BioSpin GmbH
##OWNER= nmr
$$ 2026-03-06 18:17:19.694 +0100  nmr@av500
$$ /opt/tera_ccrmn/data/chimiotheque/nmr/ac1938F1_2/1/pdata/1/eretic
$$ process /opt/topspin3.7.0/prog/mod/dirdata
##$CAL= 1
##$CALACQUDATE= <>
##$CALDATE= <>
##$ECONC= 48.5
##$ECONCU= <mmol/l>
##$ECORR= 1
##$EINT= 68200459.45
##$ELW= 1
##$EPOS= 0
##$ESCAL= 1
##$EUNIT= <>
##$INTSCL= 1
##$NS= 4
##$P1= 8.45
##$PP= <zg>
##$PROBHD= <>
##$QUANTACQUDATE= <>
##$QUANTDATE= <>
##$RECONC= 48.5
##$RECONCU= <mmol/l>
##$REFSPEC= </opt/topspin/data/lagep3/nmr/1H_TPP_eretic/1>
##$REINT= 68200459.45
##$REINTERR= 15063.9168910893
##$RELW= 1
##$RENSPIN= 15
##$REPOS= 0
##$REREG= <8.103518802677312/6.6343255919936075>
##$REUNIT= <>
##$RG= 144
##$RORIGIN= </opt/topspin/data/lagep3/nmr/1H_TPP_eretic/1/pdata/1/eretic>
##$RPROBHD= <5 mm PABBI 1H/D-BB XYZ-GRD Z858901/0002>
##$SI= 65536
##$SW= 19.9946521515542
##$TE= 297.19
##$scaledByNS= no
##$scaledByRG= no
##END=
