# Supplementary material for: Bulky PP1 analogs exert cellular effects independently from analog-sensitive kinase inhibition
Source: Front Chem. 2026 Apr 28;14:1812827. doi: 10.3389/fchem.2026.1812827 (PMC13161952; doi:10.3389/fchem.2026.1812827)
Supplement: Supplementary file 7 [file Supplementaryfile1.zip › NMR_rawdata/intermediate 2/1H/pdata/1/peaklist.xml]

<?xml version="1.0" encoding="UTF-8"?>
<PeakList>
  <PeakList1D>
    <PeakList1DHeader creator="nmr" date="2025-10-13T14:47:12.351+02:00" expNo="1" name="ac1938f1" owner="" procNo="1" source="/opt/topspin/data/chimiotheque/nmr">
      <PeakPickDetails>F1=16.187099ppm, F2=-3.836275ppm, MI=0.00cm, MAXI=10000.00cm, PC=1.000
      </PeakPickDetails>
    </PeakList1DHeader>
    <Peak1D F1="8.059103" intensity="1.660656e-03" type="0"/>
    <Peak1D F1="7.826969" intensity="6.379855e-03" type="0"/>
    <Peak1D F1="7.820342" intensity="4.106997e-03" type="0"/>
    <Peak1D F1="7.719300" intensity="3.737914e-03" type="0"/>
    <Peak1D F1="7.714499" intensity="2.434385e-03" type="0"/>
    <Peak1D F1="7.694066" intensity="4.485704e-03" type="0"/>
    <Peak1D F1="7.630306" intensity="6.719307e-03" type="0"/>
    <Peak1D F1="7.519882" intensity="1.679562e-03" type="0"/>
    <Peak1D F1="7.495375" intensity="5.498366e-03" type="0"/>
    <Peak1D F1="7.467763" intensity="2.010701e-03" type="0"/>
    <Peak1D F1="7.413957" intensity="2.007681e-03" type="0"/>
    <Peak1D F1="7.382823" intensity="3.752978e-03" type="0"/>
    <Peak1D F1="7.370833" intensity="3.089539e-03" type="0"/>
    <Peak1D F1="7.358009" intensity="3.871730e-03" type="0"/>
    <Peak1D F1="7.345766" intensity="6.454455e-03" type="0"/>
    <Peak1D F1="7.314142" intensity="1.167432e-02" type="0"/>
    <Peak1D F1="7.303530" intensity="9.800158e-03" type="0"/>
    <Peak1D F1="7.284385" intensity="1.177213e+00" type="0"/>
    <Peak1D F1="7.271003" intensity="2.816404e-02" type="0"/>
    <Peak1D F1="7.257571" intensity="2.196374e-01" type="0"/>
    <Peak1D F1="7.233017" intensity="9.885198e-01" type="0"/>
    <Peak1D F1="7.206912" intensity="5.219233e-01" type="0"/>
    <Peak1D F1="7.144446" intensity="4.230050e-01" type="0"/>
    <Peak1D F1="7.138812" intensity="3.210307e-01" type="0"/>
    <Peak1D F1="7.117048" intensity="6.138793e-01" type="0"/>
    <Peak1D F1="7.092428" intensity="2.641444e-01" type="0"/>
    <Peak1D F1="7.027757" intensity="1.276890e-02" type="0"/>
    <Peak1D F1="7.004004" intensity="1.113069e-02" type="0"/>
    <Peak1D F1="6.985093" intensity="7.249043e-03" type="0"/>
    <Peak1D F1="6.970070" intensity="5.675794e-03" type="0"/>
    <Peak1D F1="6.959283" intensity="5.963672e-03" type="0"/>
    <Peak1D F1="6.933223" intensity="9.821651e-03" type="0"/>
    <Peak1D F1="6.912491" intensity="2.117048e-03" type="0"/>
    <Peak1D F1="6.878352" intensity="3.118962e-03" type="0"/>
    <Peak1D F1="6.846633" intensity="4.529152e-03" type="0"/>
    <Peak1D F1="6.829565" intensity="3.118981e-03" type="0"/>
    <Peak1D F1="6.761259" intensity="1.412844e-03" type="0"/>
    <Peak1D F1="6.440397" intensity="1.429377e-03" type="0"/>
    <Peak1D F1="5.880316" intensity="1.358830e-03" type="0"/>
    <Peak1D F1="5.831315" intensity="6.791844e-03" type="0"/>
    <Peak1D F1="5.615443" intensity="4.864581e-03" type="0"/>
    <Peak1D F1="5.357256" intensity="1.421924e-03" type="0"/>
    <Peak1D F1="5.322682" intensity="1.016949e+00" type="0"/>
    <Peak1D F1="5.024489" intensity="5.623832e-03" type="0"/>
    <Peak1D F1="4.702345" intensity="1.788728e-03" type="0"/>
    <Peak1D F1="4.569048" intensity="3.433178e-03" type="0"/>
    <Peak1D F1="4.553429" intensity="2.178203e-03" type="0"/>
    <Peak1D F1="4.538710" intensity="1.892022e-03" type="0"/>
    <Peak1D F1="4.500102" intensity="1.849974e-03" type="0"/>
    <Peak1D F1="4.477418" intensity="2.326931e-03" type="0"/>
    <Peak1D F1="4.398063" intensity="1.445706e-02" type="0"/>
    <Peak1D F1="4.261572" intensity="4.640232e-01" type="0"/>
    <Peak1D F1="4.232266" intensity="9.083234e-02" type="0"/>
    <Peak1D F1="4.164337" intensity="1.845899e-02" type="0"/>
    <Peak1D F1="4.156194" intensity="1.223487e-02" type="0"/>
    <Peak1D F1="4.140898" intensity="3.317411e-02" type="0"/>
    <Peak1D F1="4.117478" intensity="3.550926e-02" type="0"/>
    <Peak1D F1="4.094242" intensity="1.693833e-02" type="0"/>
    <Peak1D F1="4.087745" intensity="1.369468e-02" type="0"/>
    <Peak1D F1="4.069952" intensity="5.085888e-03" type="0"/>
    <Peak1D F1="4.043717" intensity="3.160750e-03" type="0"/>
    <Peak1D F1="4.034648" intensity="3.221184e-03" type="0"/>
    <Peak1D F1="4.027278" intensity="2.515500e-03" type="0"/>
    <Peak1D F1="4.000706" intensity="4.329948e-03" type="0"/>
    <Peak1D F1="3.984840" intensity="3.152397e-03" type="0"/>
    <Peak1D F1="3.973578" intensity="4.450686e-03" type="0"/>
    <Peak1D F1="3.944948" intensity="3.553094e-03" type="0"/>
    <Peak1D F1="3.873821" intensity="2.002974e+00" type="0"/>
    <Peak1D F1="3.801000" intensity="6.060647e-03" type="0"/>
    <Peak1D F1="3.778233" intensity="4.443324e-03" type="0"/>
    <Peak1D F1="3.773050" intensity="4.608108e-03" type="0"/>
    <Peak1D F1="3.704464" intensity="3.790563e-02" type="0"/>
    <Peak1D F1="3.657688" intensity="1.182518e-02" type="0"/>
    <Peak1D F1="3.635147" intensity="2.955847e-02" type="0"/>
    <Peak1D F1="3.613432" intensity="6.113103e-02" type="0"/>
    <Peak1D F1="3.609213" intensity="7.777650e-02" type="0"/>
    <Peak1D F1="3.591697" intensity="2.547330e-02" type="0"/>
    <Peak1D F1="3.568475" intensity="2.469114e-03" type="0"/>
    <Peak1D F1="3.545111" intensity="2.870077e-03" type="0"/>
    <Peak1D F1="3.522275" intensity="2.583418e-03" type="0"/>
    <Peak1D F1="3.490339" intensity="2.642033e-03" type="0"/>
    <Peak1D F1="3.463491" intensity="3.350436e-03" type="0"/>
    <Peak1D F1="3.452618" intensity="3.127695e-03" type="0"/>
    <Peak1D F1="3.432035" intensity="3.758918e-03" type="0"/>
    <Peak1D F1="3.422315" intensity="2.756340e-02" type="0"/>
    <Peak1D F1="3.389856" intensity="6.039382e-03" type="0"/>
    <Peak1D F1="3.363796" intensity="7.549598e-03" type="0"/>
    <Peak1D F1="3.358577" intensity="1.496095e-02" type="0"/>
    <Peak1D F1="3.339461" intensity="1.845476e-02" type="0"/>
    <Peak1D F1="3.298134" intensity="5.207787e-03" type="0"/>
    <Peak1D F1="3.259030" intensity="1.491713e-03" type="0"/>
    <Peak1D F1="3.197393" intensity="5.319857e-03" type="0"/>
    <Peak1D F1="3.184198" intensity="4.609275e-03" type="0"/>
    <Peak1D F1="3.082629" intensity="1.321231e-03" type="0"/>
    <Peak1D F1="3.002082" intensity="2.458944e-03" type="0"/>
    <Peak1D F1="2.977729" intensity="5.813719e-03" type="0"/>
    <Peak1D F1="2.953042" intensity="5.963549e-03" type="0"/>
    <Peak1D F1="2.928882" intensity="2.049870e-03" type="0"/>
    <Peak1D F1="2.851778" intensity="1.389050e-03" type="0"/>
    <Peak1D F1="2.784476" intensity="1.511804e-03" type="0"/>
    <Peak1D F1="2.752050" intensity="1.922163e-03" type="0"/>
    <Peak1D F1="2.729334" intensity="2.596629e-02" type="0"/>
    <Peak1D F1="2.657692" intensity="1.942510e-03" type="0"/>
    <Peak1D F1="2.624819" intensity="3.001462e-03" type="0"/>
    <Peak1D F1="2.587974" intensity="2.832150e-03" type="0"/>
    <Peak1D F1="2.553162" intensity="6.967729e-02" type="0"/>
    <Peak1D F1="2.520241" intensity="1.028611e-01" type="0"/>
    <Peak1D F1="2.498624" intensity="5.223242e+00" type="0"/>
    <Peak1D F1="2.491116" intensity="3.361205e-01" type="0"/>
    <Peak1D F1="2.474129" intensity="5.903559e-02" type="0"/>
    <Peak1D F1="2.438561" intensity="8.789987e-03" type="0"/>
    <Peak1D F1="2.401270" intensity="4.647107e-03" type="0"/>
    <Peak1D F1="2.354811" intensity="2.160526e-03" type="0"/>
    <Peak1D F1="2.335409" intensity="2.590476e-03" type="0"/>
    <Peak1D F1="2.318009" intensity="2.086385e-03" type="0"/>
    <Peak1D F1="2.263849" intensity="2.724073e-02" type="0"/>
    <Peak1D F1="2.221005" intensity="1.821145e-03" type="0"/>
    <Peak1D F1="2.195447" intensity="2.686907e-03" type="0"/>
    <Peak1D F1="2.178845" intensity="2.063424e-03" type="0"/>
    <Peak1D F1="2.146454" intensity="2.128152e-02" type="0"/>
    <Peak1D F1="2.095560" intensity="2.209241e-03" type="0"/>
    <Peak1D F1="2.069835" intensity="1.640830e-02" type="0"/>
    <Peak1D F1="2.059833" intensity="3.906719e-03" type="0"/>
    <Peak1D F1="1.987368" intensity="2.501514e-03" type="0"/>
    <Peak1D F1="1.973732" intensity="2.081083e-03" type="0"/>
    <Peak1D F1="1.954429" intensity="3.275050e-03" type="0"/>
    <Peak1D F1="1.933758" intensity="9.771431e-03" type="0"/>
    <Peak1D F1="1.913885" intensity="1.368625e-02" type="0"/>
    <Peak1D F1="1.892174" intensity="7.676361e-03" type="0"/>
    <Peak1D F1="1.884797" intensity="1.347847e-02" type="0"/>
    <Peak1D F1="1.864695" intensity="7.415775e-03" type="0"/>
    <Peak1D F1="1.842846" intensity="4.878304e-02" type="0"/>
    <Peak1D F1="1.826468" intensity="7.103314e-03" type="0"/>
    <Peak1D F1="1.800075" intensity="4.658446e-03" type="0"/>
    <Peak1D F1="1.790254" intensity="9.642101e-03" type="0"/>
    <Peak1D F1="1.769547" intensity="1.802374e-02" type="0"/>
    <Peak1D F1="1.761547" intensity="1.331349e-02" type="0"/>
    <Peak1D F1="1.753340" intensity="1.222454e-02" type="0"/>
    <Peak1D F1="1.745851" intensity="1.687785e-02" type="0"/>
    <Peak1D F1="1.741976" intensity="1.633963e-02" type="0"/>
    <Peak1D F1="1.733038" intensity="1.409014e-02" type="0"/>
    <Peak1D F1="1.719107" intensity="1.517328e-02" type="0"/>
    <Peak1D F1="1.700740" intensity="1.780074e-01" type="0"/>
    <Peak1D F1="1.685102" intensity="1.809112e-02" type="0"/>
    <Peak1D F1="1.679179" intensity="2.424020e-02" type="0"/>
    <Peak1D F1="1.662001" intensity="4.262131e-02" type="0"/>
    <Peak1D F1="1.632136" intensity="1.500000e+01" type="0"/>
    <Peak1D F1="1.598696" intensity="6.268085e-02" type="0"/>
    <Peak1D F1="1.537160" intensity="1.166488e-02" type="0"/>
    <Peak1D F1="1.525755" intensity="1.099013e-02" type="0"/>
    <Peak1D F1="1.514599" intensity="9.994623e-03" type="0"/>
    <Peak1D F1="1.499066" intensity="3.886594e-03" type="0"/>
    <Peak1D F1="1.487888" intensity="6.438384e-03" type="0"/>
    <Peak1D F1="1.468727" intensity="7.374589e-03" type="0"/>
    <Peak1D F1="1.455341" intensity="6.112673e-03" type="0"/>
    <Peak1D F1="1.417795" intensity="5.211325e-02" type="0"/>
    <Peak1D F1="1.371053" intensity="8.401742e-03" type="0"/>
    <Peak1D F1="1.352592" intensity="1.401887e-02" type="0"/>
    <Peak1D F1="1.327318" intensity="4.582321e-02" type="0"/>
    <Peak1D F1="1.303549" intensity="7.615999e-02" type="0"/>
    <Peak1D F1="1.280667" intensity="7.970568e-02" type="0"/>
    <Peak1D F1="1.258985" intensity="1.226771e-02" type="0"/>
    <Peak1D F1="1.250544" intensity="1.458261e-02" type="0"/>
    <Peak1D F1="1.237076" intensity="3.777969e-02" type="0"/>
    <Peak1D F1="1.232735" intensity="3.033588e-02" type="0"/>
    <Peak1D F1="1.198643" intensity="5.075874e-03" type="0"/>
    <Peak1D F1="1.186375" intensity="2.626523e-02" type="0"/>
    <Peak1D F1="1.173048" intensity="9.811167e-03" type="0"/>
    <Peak1D F1="1.163232" intensity="8.012560e-03" type="0"/>
    <Peak1D F1="1.154185" intensity="1.235406e-02" type="0"/>
    <Peak1D F1="1.149173" intensity="1.645710e-02" type="0"/>
    <Peak1D F1="1.125219" intensity="9.134267e-03" type="0"/>
    <Peak1D F1="1.092943" intensity="8.205953e-02" type="0"/>
    <Peak1D F1="1.072143" intensity="3.031488e-01" type="0"/>
    <Peak1D F1="1.008539" intensity="3.188831e-03" type="0"/>
    <Peak1D F1="0.973196" intensity="5.102505e-03" type="0"/>
    <Peak1D F1="0.954640" intensity="1.244488e-02" type="0"/>
    <Peak1D F1="0.949237" intensity="1.042043e-02" type="0"/>
    <Peak1D F1="0.937754" intensity="1.227077e-02" type="0"/>
    <Peak1D F1="0.931744" intensity="1.047807e-02" type="0"/>
    <Peak1D F1="0.915013" intensity="1.326647e-02" type="0"/>
    <Peak1D F1="0.903077" intensity="8.477682e-03" type="0"/>
    <Peak1D F1="0.878202" intensity="5.929465e-03" type="0"/>
    <Peak1D F1="0.809274" intensity="1.772829e-03" type="0"/>
    <Peak1D F1="0.773244" intensity="1.647890e-03" type="0"/>
  </PeakList1D>
</PeakList>
