# Supplementary material for: Bulky PP1 analogs exert cellular effects independently from analog-sensitive kinase inhibition
Source: Front Chem. 2026 Apr 28;14:1812827. doi: 10.3389/fchem.2026.1812827 (PMC13161952; doi:10.3389/fchem.2026.1812827)
Supplement: Supplementary file 7 [file Supplementaryfile1.zip › NMR_rawdata/intermediate 2/1H/pdata/1/auditp.txt]

##TITLE= Audit trail, TopSpin 3.6.5
##JCAMPDX= 5.01
##ORIGIN= Bruker BioSpin GmbH
##OWNER= nmr
$$ /opt/tera_ccrmn/data/chimiotheque/nmr/ac1938f1/1/pdata/1/auditp.txt
##AUDIT TRAIL=  $$ (NUMBER, WHEN, WHO, WHERE, PROCESS, VERSION, WHAT)
(   1,<2025-10-13 14:47:10.601 +0200>,<nmr>,<avl300>,<go4>,<TopSpin 3.6.5>,
      <created by zg on data set with UUID '729deb32-a832-11f0-8d26-a0369f5a5fe1'
       started at 2025-10-13 14:45:07.357 +0200,
       POWCHK enabled, PULCHK disabled,
       completed at 2025-10-13 14:47:10.599 +0200

       configuration hash MD5:
       A8 C6 55 34 A3 C8 1C 7E 66 DA 4B FC 9E EC 90 09
       data hash MD5: 60094
       DE 5D 55 93 1E FA 45 31 8B 8E 66 43 57 10 F7 EA>)
(   2,<2025-10-13 14:47:10.655 +0200>,<nmr>,<avl300>,<audit>,<TopSpin 3.6.5>,
      <user comment:
       ICON-NMR User ID: chimiotheque
       data hash MD5: 60094
       DE 5D 55 93 1E FA 45 31 8B 8E 66 43 57 10 F7 EA>)
(   3,<2025-10-13 14:47:11.025 +0200>,<nmr>,<avl300>,<proc1d>,<TopSpin 3.6.5>,
      <Start of raw data processing
       ef LB = 0.3 FT_mod = 6 PKNL = 1 SI = 64K 
       data hash MD5: 64K
       AF 23 3B 01 04 03 CA 4E 65 47 97 0A A3 9C 36 F0>)
(   4,<2025-10-13 14:47:12.288 +0200>,<nmr>,<avl300>,<proc1d>,<TopSpin 3.6.5>,
      <apk0 
       data hash MD5: 64K
       E8 79 DD A4 F5 AC C8 71 90 18 0A 2E FD 1F 50 8D>)
(   5,<2025-10-13 14:47:12.340 +0200>,<nmr>,<avl300>,<proc1d>,<TopSpin 3.6.5>,
      <abs ABSG = 5 
       data hash MD5: 64K
       CB F2 FE 00 47 68 5D 27 7F FF 91 30 1E 69 7C D2>)
(   6,<2025-10-13 14:47:13.273 +0200>,<nmr>,<avl300>,<dirdata>,<TopSpin 3.6.5>,
      <wrpa from 1 1 "ac1938f1" "/opt/topspin/data/chimiotheque/nmr"
       data hash MD5: 64K
       CB F2 FE 00 47 68 5D 27 7F FF 91 30 1E 69 7C D2>)
##END=

$$ hash MD5
$$ 8B BE F0 C9 64 BE 0D 9B 53 7E D1 8C E2 D4 70 F6
