# Supplementary material for: Bulky PP1 analogs exert cellular effects independently from analog-sensitive kinase inhibition
Source: Front Chem. 2026 Apr 28;14:1812827. doi: 10.3389/fchem.2026.1812827 (PMC13161952; doi:10.3389/fchem.2026.1812827)
Supplement: Supplementary file 7 [file Supplementaryfile1.zip › NMR_rawdata/intermediate 2/1H/pdata/1/intrng]

P 0
7.495923   6.798393
5.448856   5.144240
4.611392   3.162251
2.691731   2.274374
2.135357   1.505349
1.505043   0.717381
